# Supplementary material for: Construction autophagy-related prognostic risk signature combined with clinicopathological validation analysis for survival prediction of kidney renal papillary cell carcinoma patients
Source: BMC Cancer. 2021 Apr 15;21:411. doi: 10.1186/s12885-021-08139-2 (PMC8048278; doi:10.1186/s12885-021-08139-2)
Supplement: Supplementary file 2 — Additional file 2. [file 12885_2021_8139_MOESM2_ESM.xlsx]

## Sheet: Supplementary Table 2
Supplementary Table 1. The risk score calculated for each patient and list of they belong to low or high-risk group.
id	futime	fustat	P4HB	NRG1	BIRC5	riskScore	risk
TCGA-A4-8311	1.99726	0	7.07773	1.94872	0.424182	0.406877	low
TCGA-UZ-A9PZ	1.8	0	7.26096	1.67607	0.524341	0.408545	low
TCGA-A4-A5XZ	1.31233	0	7.45456	1.60732	0.257239	0.410347	low
TCGA-BQ-5892	0.99726	0	8.34286	1.15823	1.48349	3.53243	high
TCGA-G7-A8LC	1.44384	0	7.78655	1.19887	0.725529	0.785016	low
TCGA-5P-A9K3	1.29041	1	8.1048	1.39218	3.26494	10.0851	high
TCGA-EV-5902	1.58356	0	7.10953	3.03907	0.783206	1.18515	high
TCGA-GL-A4EM	0.0876712	0	7.33914	2.15793	0.317737	0.38041	low
TCGA-A4-8312	1.93973	0	6.56314	0.249017	0.297594	0.0956435	low
TCGA-SX-A71R	3.55068	0	6.8585	1.09692	0.707459	0.242891	low
TCGA-V9-A7HT	2.64384	0	7.58204	2.33588	0.462291	0.848401	high
TCGA-BQ-5879	1.90959	1	8.29934	2.201	2.42788	26.6203	high
TCGA-A4-A5Y1	1.08219	1	8.44449	1.8165	3.05498	16.9125	high
TCGA-BQ-5889	0.90137	1	7.55219	0.705633	3.12779	11.451	high
TCGA-BQ-7060	0.586301	0	7.301	1.02669	0.408513	0.220766	low
TCGA-UZ-A9PV	3.95616	0	7.13948	3.15286	1.10384	1.48985	high
TCGA-A4-A4ZT	1.4137	0	7.16103	1.39289	0.151082	0.25967	low
TCGA-P4-AAVL	1.33425	1	8.26124	0.895051	2.77717	10.2671	high
TCGA-UZ-A9PS	5.93699	0	7.70671	2.78277	1.20202	2.38587	high
TCGA-DW-7838	2.03836	0	7.91411	1.57957	0.495532	0.789229	high
TCGA-UZ-A9PK	9.78356	0	7.58916	1.29365	0.467679	0.558147	low
TCGA-BQ-5876	1.60548	0	7.03188	2.82373	1.82342	2.19462	high
TCGA-B9-A69E	1.23836	0	6.93714	1.73191	1.38192	0.793463	high
TCGA-F9-A4JJ	0.890411	1	7.86651	2.44194	2.88472	17.6954	high
TCGA-A4-A5DU	1.3589	0	7.2292	1.37092	1.24982	0.89962	high
TCGA-BQ-7046	8.07671	0	8.15275	1.90575	0.659502	1.3493	high
TCGA-P4-A5E8	3.57808	1	8.19057	1.55648	1.57094	3.56445	high
TCGA-2Z-A9JK	3.24932	0	7.12801	0.731742	1.63963	1.20892	high
TCGA-2Z-A9JQ	2.13151	0	7.12396	0.670489	1.59787	0.884884	high
TCGA-Q2-A5QZ	1.1726	0	8.66915	1.77499	3.97663	60.8142	high
TCGA-AL-7173	3.71781	0	7.37496	1.22122	1.53381	1.56076	high
TCGA-B9-4617	0.0931507	0	6.47489	0.668351	0.759633	0.201681	low
TCGA-BQ-7051	4.2	0	7.4277	3.51205	0.502039	0.793066	high
TCGA-BQ-5894	0.230137	0	7.4154	2.57779	3.76117	51.1133	high
TCGA-GL-A59T	1.49589	0	8.15943	2.0542	0.89757	1.45769	high
TCGA-P4-AAVK	4.35616	0	6.84727	0.80197	1.31484	0.419208	low
TCGA-AL-A5DJ	4.10411	1	7.29185	2.553	3.68027	13.8642	high
TCGA-B9-A5W9	0.0136986	0	7.59513	3.12203	0.454295	1.62757	high
TCGA-P4-AAVO	6.57534	0	6.83909	2.73835	1.02005	0.593047	low
TCGA-B9-4113	4.20822	1	7.13886	1.31029	0.305386	0.269842	low
TCGA-Y8-A898	1.30137	0	7.85035	1.25553	0.554914	0.640912	low
TCGA-A4-7286	1.51781	0	8.53212	1.21074	0.853618	1.16424	high
TCGA-IA-A40X	1.66575	0	6.86044	1.04522	0.871618	0.331304	low
TCGA-UZ-A9Q1	2	0	6.81049	2.00133	0.720714	0.303851	low
TCGA-IZ-A6M8	1.36164	0	7.86745	1.02821	1.03876	0.720937	low
TCGA-B9-A5W8	1.43562	0	7.96336	1.40193	0.964702	1.54533	high
TCGA-MH-A561	2.30411	0	7.55828	1.30131	0.337489	0.356482	low
TCGA-DW-7842	0.252055	0	7.08456	1.09867	0.8658	0.541315	low
TCGA-IA-A40Y	0.169863	0	8.56133	2.61118	2.96617	30.7926	high
TCGA-WN-A9G9	2.16712	0	6.9677	0.172922	2.27883	1.07216	high
TCGA-GL-8500	2.30411	0	7.37396	1.96708	0.88845	1.07106	high
TCGA-2Z-A9J6	4.74247	0	7.31757	1.24003	0.94937	0.561471	low
TCGA-5P-A9KE	2.25753	0	7.36042	1.08454	0.819542	0.317236	low
TCGA-5P-A9K4	5.98356	0	8.35178	0.697722	1.5486	2.15806	high
TCGA-AL-3468	4.48219	0	6.53746	1.36117	0.965282	0.323977	low
TCGA-5P-A9JV	5.59726	0	7.56667	0.504613	0.868174	1.05326	high
TCGA-4A-A93Y	0.964384	0	7.48312	1.4196	1.13041	1.22078	high
TCGA-SX-A7SO	3.21918	0	6.84746	2.34903	0.751284	0.302237	low
TCGA-BQ-5880	3.6	1	7.57848	1.96504	1.01852	0.947171	high
TCGA-4A-A93W	0.0109589	0	7.47364	1.17672	1.28056	0.999274	high
TCGA-A4-7287	0.641096	0	7.56415	0.0566936	3.90681	14.3095	high
TCGA-2Z-A9JO	2.6	0	6.98709	2.58145	0.374405	0.308979	low
TCGA-BQ-5888	1.10411	0	8.6063	1.75676	1.57949	4.43864	high
TCGA-BQ-5881	3.98356	0	7.11382	0.767603	0.362795	0.168324	low
TCGA-PJ-A5Z8	1.07123	0	7.03413	2.57415	0.869132	1.29469	high
TCGA-Y8-A896	1.55342	0	7.45503	2.73049	1.35822	2.12713	high
TCGA-G7-7502	2.15342	0	6.99419	1.87786	1.21579	0.85736	high
TCGA-G7-6797	2.09589	0	6.93288	1.58574	0.53804	0.385828	low
TCGA-B1-A655	1.39726	0	7.41644	2.18263	0.708286	0.456711	low
TCGA-BQ-7062	0.317808	0	7.38634	1.58518	0.323325	0.417703	low
TCGA-2Z-A9JD	2.90411	0	6.85903	1.11144	0.173304	0.116254	low
TCGA-G7-6789	0.334247	1	9.31861	3.35384	1.72978	36.2732	high
TCGA-BQ-7059	0.635616	0	6.97394	1.17016	0.723943	0.391706	low
TCGA-F9-A97G	0.0356164	0	7.27955	1.15106	1.10231	0.785348	low
TCGA-HE-A5NK	6.10411	0	7.71085	1.4273	1.16262	1.58506	high
TCGA-2Z-A9J5	8.35616	0	7.85392	0.74942	0.780882	0.601608	low
TCGA-B9-4117	0.0383562	0	7.79918	1.82442	0.444822	0.927638	high
TCGA-BQ-5893	0.660274	1	7.65612	1.88989	3.1675	16.351	high
TCGA-DW-7834	10.8219	0	7.22053	1.1117	0.585144	0.575656	low
TCGA-B9-4115	0.90137	0	7.10746	1.62136	2.17855	2.13992	high
TCGA-G7-6795	3.27123	0	7.34695	0.728954	1.40876	0.638276	low
TCGA-G7-6792	4.05205	0	6.7659	0.343591	0.722584	0.436597	low
TCGA-F9-A7VF	0.2	0	7.78157	2.08978	1.47529	2.28825	high
TCGA-P4-A5EA	0.550685	1	7.51404	1.37884	2.66563	7.41324	high
TCGA-5P-A9KC	1.03288	0	7.84363	1.58214	1.87177	2.39382	high
TCGA-UZ-A9PL	8.63562	0	7.65513	0.713193	1.786	1.55167	high
TCGA-A4-8518	1.64384	0	7.59047	1.60458	0.514024	0.422684	low
TCGA-SX-A71V	2.4	0	7.4337	1.83609	0.547624	0.495748	low
TCGA-PJ-A5Z9	1.47945	0	7.47844	1.60253	0.644647	0.579181	low
TCGA-MH-A55W	2.85753	0	7.55782	2.22818	0.614884	0.751934	low
TCGA-UZ-A9PN	3.11233	1	7.38082	2.44783	1.86083	4.07184	high
TCGA-P4-AAVM	4.21644	0	7.25759	1.52723	0.571053	0.271383	low
TCGA-IA-A83V	8.05753	1	7.72312	1.21884	0.663076	0.631927	low
TCGA-IZ-A6M9	1.03014	0	8.01558	0.991444	0.641274	0.610909	low
TCGA-DW-7837	3.12877	0	7.06181	0.744678	0.78885	0.386826	low
TCGA-5P-A9K6	5.24384	0	7.27878	0.917128	0.730708	0.372007	low
TCGA-BQ-7058	0.939726	1	7.14266	2.03809	1.08653	0.688274	low
TCGA-5P-A9JW	8.87945	0	7.15567	1.37816	0.692797	0.31741	low
TCGA-MH-A854	1.46849	0	7.38816	0.388598	1.16612	0.883594	high
TCGA-SX-A7SS	4.02466	0	6.3315	1.13126	0.413408	0.112592	low
TCGA-A4-A7UZ	0	0	7.82115	1.29281	2.85947	7.98492	high
TCGA-2Z-A9JI	4.29315	0	8.11194	2.34208	2.68757	16.8513	high
TCGA-2Z-A9JP	2.44658	0	7.54498	1.27322	0.737005	0.542161	low
TCGA-Y8-A8RY	2.10685	0	7.23185	1.43054	1.1321	0.812826	high
TCGA-5P-A9JZ	7.51781	0	7.91744	0.965557	0.852818	0.746562	low
TCGA-MH-A857	2.43836	0	6.73164	0.214384	0.696821	0.18831	low
TCGA-2Z-A9JR	0.441096	0	7.62951	1.09937	0.864752	0.759587	low
TCGA-SX-A7SM	0.994521	1	7.2049	2.55343	1.20461	1.35826	high
TCGA-Y8-A895	1.32603	0	7.40541	1.46476	0.677461	0.653926	low
TCGA-G7-6793	0.920548	1	9.28332	1.99812	3.28071	108.695	high
TCGA-Y8-A8S0	0.50137	0	7.25855	2.15176	0.464158	0.480413	low
TCGA-Y8-A894	1.55342	0	6.69401	1.15706	0.541175	0.335191	low
TCGA-2Z-A9J8	7.64384	0	7.35803	2.95637	1.11551	1.7619	high
TCGA-IZ-8196	1.77808	0	7.3303	1.8292	0.833003	1.09319	high
TCGA-SX-A7SL	2.25479	0	7.81936	1.65976	0.846331	0.868159	high
TCGA-BQ-5878	5.30959	0	6.7361	3.78544	1.05787	1.11181	high
TCGA-HE-A5NH	2.16712	0	7.73371	1.31893	1.24435	1.52737	high
TCGA-4A-A93X	1.06849	0	6.82616	2.89414	1.0149	0.571829	low
TCGA-G7-6790	4.31507	0	8.1444	1.7952	0.944999	1.74257	high
TCGA-2K-A9WE	0.586301	0	7.56653	1.74734	0.987137	0.97702	high
TCGA-DW-7840	0.312329	0	7.33786	0.949218	1.61749	1.31934	high
TCGA-2Z-A9JL	2.75616	0	6.86797	1.02349	0.754034	0.402625	low
TCGA-BQ-7055	2.18904	0	6.18623	0.153228	0.169634	0.070881	low
TCGA-5P-A9JU	1.02192	0	7.79129	2.72939	2.1418	5.41687	high
TCGA-A4-7997	2.53973	0	7.30449	0.531791	1.27621	0.830767	high
TCGA-SX-A7SQ	3.46849	0	7.90151	1.15542	1.2414	1.77188	high
TCGA-SX-A7SU	2.39178	0	7.11415	0.940277	0.683773	0.369796	low
TCGA-5P-A9K9	1.6137	1	7.78269	2.69925	3.3251	17.2188	high
TCGA-G7-A4TM	2.10411	0	7.31505	1.348	1.32698	1.10282	high
TCGA-J7-8537	0.879452	1	8.67121	2.32243	2.82319	20.6303	high
TCGA-5P-A9K0	1.85479	0	7.39934	1.2608	0.805541	0.363004	low
TCGA-2Z-A9J7	0.380822	1	7.61757	1.44406	0.894362	0.674956	low
TCGA-HE-A5NL	2.10137	0	7.09579	0.936477	0.6607	0.26133	low
TCGA-KV-A74V	0.950685	0	7.49209	1.20435	0.648787	0.391874	low
TCGA-B9-5156	0.536986	0	8.09701	1.65933	2.29577	8.35547	high
TCGA-BQ-5886	2.16986	0	7.24456	0.920678	1.35436	0.487308	low
TCGA-2Z-A9JN	2.0274	0	6.64866	0.192292	0.156604	0.0849439	low
TCGA-F9-A7Q0	1.09041	0	7.7333	1.74633	0.58663	1.11682	high
TCGA-B9-4116	0.254795	0	6.65387	1.09301	1.28602	0.824523	high
TCGA-SX-A7SN	1.58356	0	7.36484	0.986015	1.14504	0.754636	low
TCGA-UN-AAZ9	1.50137	0	7.65773	1.81339	0.410544	0.822583	high
TCGA-B9-A44B	0.989041	0	7.47454	1.85174	2.23603	4.45256	high
TCGA-5P-A9K2	6.55342	0	7.13381	1.66292	0.641001	0.335684	low
TCGA-MH-A856	2.59452	0	7.159	1.49309	1.40834	1.114	high
TCGA-A4-8630	1.19452	0	7.55434	2.75582	0.528964	0.943348	high
TCGA-O9-A75Z	1.29041	0	7.46197	1.17367	0.939773	0.777534	low
TCGA-B9-A8YH	1.45753	0	7.16493	1.16485	1.08087	0.596071	low
TCGA-2Z-A9JM	2.5589	0	7.35695	1.01324	1.00578	0.692587	low
TCGA-DW-7963	3.39726	0	7.45282	0.84163	0.962112	0.508585	low
TCGA-UZ-A9PM	10.4411	0	7.83521	0.872952	1.06597	0.834778	high
TCGA-BQ-5877	0.739726	1	7.78376	3.63852	2.21474	12.4168	high
TCGA-BQ-5890	0.638356	0	7.541	2.92819	2.85761	8.67695	high
TCGA-UZ-A9PX	5.4274	0	7.20436	1.09666	0.58427	0.350884	low
TCGA-B1-5398	1.63014	0	7.75034	0.768871	0.447952	0.417774	low
TCGA-UZ-A9PU	2.55616	1	7.34606	1.23108	0.482453	0.439049	low
TCGA-B1-A656	1.69315	0	7.43169	1.07559	1.41631	1.12783	high
TCGA-HE-A5NF	7.07397	0	8.00193	1.41483	0.391882	0.671243	low
TCGA-B3-A6W5	0.846575	0	7.65501	1.94672	1.3899	2.17945	high
TCGA-A4-7288	5.08767	0	7.40352	2.95872	0.810598	1.39321	high
TCGA-UZ-A9PR	6.00274	0	7.26103	1.13141	1.03661	0.750464	low
TCGA-HE-A5NI	0.986301	0	7.21423	1.30891	0.862895	0.488655	low
TCGA-BQ-5884	2.16986	0	7.12631	2.78713	0.0905524	0.252034	low
TCGA-B9-5155	1.26027	0	7.60839	1.81143	0.564725	0.736354	low
TCGA-EV-5901	2.84932	0	7.55427	1.33995	1.12016	1.12051	high
TCGA-UZ-A9Q0	9.2274	0	7.06648	0.955734	0.993452	0.33682	low
TCGA-BQ-7049	3.73699	1	7.49791	0.342168	0.76398	0.586676	low
TCGA-WN-AB4C	3.00274	0	6.91921	0.501014	0.556253	0.157394	low
TCGA-Y8-A897	1.50411	0	7.51966	1.46042	0.596311	0.548027	low
TCGA-BQ-7056	1.67671	0	7.58929	2.88846	2.1838	6.02101	high
TCGA-A4-A48D	1.03836	0	7.11051	1.0214	0.33815	0.148281	low
TCGA-SX-A71W	2.2411	0	7.27063	1.68158	0.978853	0.555726	low
TCGA-BQ-7053	4.15342	0	7.66359	2.11558	0.903872	1.18027	high
TCGA-A4-A5Y0	0.690411	0	7.29694	2.45014	0.71075	0.651866	low
TCGA-A4-7584	1.78082	0	6.88297	0.353631	1.05748	0.305403	low
TCGA-A4-8310	2.13699	0	7.63847	2.49846	2.07936	4.1662	high
TCGA-SX-A71S	3.95342	0	7.32616	1.57874	0.50111	0.539926	low
TCGA-BQ-7061	0.59726	0	7.01063	3.06234	1.5615	2.0101	high
TCGA-SX-A7SP	1.3589	1	7.67845	1.67218	0.578014	0.644	low
TCGA-B1-7332	1.92877	0	7.64763	0.979927	0.382229	0.440683	low
TCGA-B9-A5W7	1.60274	0	7.40157	1.23933	1.25775	1.02099	high
TCGA-P4-A5ED	7.71507	0	7.22238	0.156817	1.22644	0.41842	low
TCGA-A4-7996	1.3863	0	7.52116	2.4659	1.04014	1.17236	high
TCGA-A4-A57E	0.706849	1	8.28614	2.04051	3.2563	28.0616	high
TCGA-F9-A8NY	0.0986301	0	8.08498	1.67261	1.52225	3.28212	high
TCGA-Y8-A8S1	1.10685	0	7.87724	0.915182	0.57483	0.621315	low
TCGA-A4-7734	0.0739726	0	7.16766	1.31775	1.13567	0.948247	high
TCGA-B1-A657	1.75616	0	7.54339	1.08989	0.691603	0.595262	low
TCGA-5P-A9K8	3.5863	0	6.66495	0.619716	0.71203	0.176903	low
TCGA-DW-7841	1.21918	0	7.30145	1.11502	1.12207	0.711962	low
TCGA-GL-A59R	1.03562	0	7.58655	1.67996	1.01663	1.22997	high
TCGA-P4-A5EB	6.7863	0	8.0397	2.36009	0.469024	1.00576	high
TCGA-AT-A5NU	0.183562	0	7.5506	1.79695	0.146941	0.442763	low
TCGA-B1-A47M	1.80548	0	7.99406	1.11805	1.7642	2.59712	high
TCGA-BQ-5891	0.0794521	0	8.15599	2.87469	2.04522	10.2272	high
TCGA-2Z-A9J2	4.91781	0	7.71614	0.980772	1.23701	0.660586	low
TCGA-B9-7268	0.673973	0	7.4436	2.40301	0.463199	0.51891	low
TCGA-DW-7839	1.14795	0	6.92002	0.686913	0.572447	0.34245	low
TCGA-G7-7501	1.13973	0	7.82451	3.07369	2.90092	14.8723	high
TCGA-DW-7836	2.99452	0	7.39756	1.21009	1.05449	0.871907	high
TCGA-J7-A8I2	0.841096	0	6.93892	0.00863226	2.78378	2.10351	high
TCGA-BQ-5883	3.40274	0	6.40938	0.703974	0.171198	0.137033	low
TCGA-5P-A9KA	1.08219	0	7.49227	0.817501	0.54004	0.444989	low
TCGA-AL-3466	0.80274	1	7.7481	2.09983	3.82307	26.0479	high
TCGA-B1-A654	1.68767	0	7.93531	0.875134	1.93273	2.87238	high
TCGA-2Z-A9JJ	3.32329	0	7.71684	0.42683	1.37406	1.0311	high
TCGA-P4-A5E6	8.31507	0	7.25591	2.17003	0.868014	0.67456	low
TCGA-G7-A8LB	1.49863	0	6.71116	1.23353	1.12918	0.312048	low
TCGA-BQ-7045	4.02192	1	7.94384	1.09984	0.356259	0.449353	low
TCGA-BQ-5887	2.11233	0	7.95956	2.23831	1.35648	3.15959	high
TCGA-HE-A5NJ	4.72877	0	7.18157	1.084	1.70364	1.31937	high
TCGA-P4-A5E7	7.25753	0	8.04606	2.05168	0.826839	2.23196	high
TCGA-BQ-7044	10.3014	0	6.7763	1.47904	1.36774	0.581704	low
TCGA-2Z-A9JT	1.87397	0	7.01822	0.82659	0.631543	0.227873	low
TCGA-BQ-7048	7.77808	0	6.90293	1.7066	1.03613	0.422232	low
TCGA-IA-A40U	1.4	0	7.73873	1.43072	0.605122	0.595676	low
TCGA-B9-A8YI	1.02466	0	6.98116	1.4413	0.34092	0.161308	low
TCGA-UZ-A9PJ	2.18356	1	7.529	1.96351	0.651374	0.906821	high
TCGA-MH-A855	1.01096	0	7.22649	1.92386	0.643751	0.495703	low
TCGA-A4-A772	0	0	7.94168	1.05129	1.34292	1.51563	high
TCGA-2Z-A9JE	4.73425	0	7.53113	0.711767	2.35359	2.21151	high
TCGA-KV-A6GD	0.99726	0	7.2798	1.01473	0.468335	0.426309	low
TCGA-MH-A55Z	2.31507	0	7.34253	0.90595	1.15617	0.641966	low
TCGA-BQ-5875	7.23014	0	7.46474	3.82336	1.29577	2.58406	high
TCGA-A4-7585	2.93151	1	7.79215	2.85035	1.7062	4.12652	high
TCGA-AL-3473	2.09041	0	7.24254	0.266423	1.83555	0.882848	high
TCGA-G7-A8LD	1.40822	1	7.51442	1.9155	3.72111	13.7571	high
TCGA-B1-A47O	1.40548	0	8.66023	1.3591	0.695728	1.74148	high
TCGA-DW-5560	0.967123	0	7.34236	0.543633	2.00845	1.25514	high
TCGA-UZ-A9PO	5.23562	0	7.32393	1.13147	0.575095	0.323991	low
TCGA-BQ-5885	2.52329	0	7.00227	3.38659	0.788106	0.717036	low
TCGA-EV-5903	2.07397	0	7.62377	1.19092	0.292324	0.559928	low
TCGA-BQ-5882	1.80274	1	7.86305	2.76219	2.35023	7.44696	high
TCGA-A4-8098	2.45479	0	7.17572	2.225	1.35339	1.29312	high
TCGA-A4-A6HP	1.03836	0	7.70113	0.461446	1.58616	1.16373	high
TCGA-Y8-A8RZ	0.561644	0	6.76243	1.89195	0.609388	0.200787	low
TCGA-A4-7732	1.59452	0	7.01639	1.42993	1.6216	1.19427	high
TCGA-SX-A7SR	2.20548	0	7.17337	1.60206	0.38065	0.352275	low
TCGA-2Z-A9J3	4.85205	1	8.0413	0.0405374	2.6825	4.91885	high
TCGA-BQ-7050	5.10685	0	6.67833	2.96565	0.488571	0.408526	low
TCGA-2Z-A9J1	6.29589	0	7.51093	1.16804	0.953897	0.657723	low
TCGA-G7-6796	2.90137	0	8.3738	1.11639	0.404421	0.861325	high
TCGA-A4-8516	0.0630137	0	7.18014	1.03573	1.33311	0.738923	low
TCGA-UZ-A9PP	8.24658	0	7.47615	0.867044	0.820749	0.770044	low
TCGA-A4-7583	0.00821918	0	7.12745	1.38145	1.23348	0.952444	high
TCGA-UZ-A9PQ	7.18904	1	6.68392	1.94782	2.08348	2.38556	high
TCGA-2Z-A9JS	1.34795	1	7.8773	2.08881	0.841496	1.24129	high
TCGA-MH-A562	1.28493	0	7.83796	0.733738	1.96157	2.2655	high
TCGA-MH-A560	2.53151	0	7.44794	1.28883	0.915037	0.443516	low
TCGA-A4-7828	0.652055	0	7.60644	0.380507	1.3118	1.67659	high
TCGA-AL-3467	4.87123	0	6.24744	0.188906	0.472708	0.119218	low
TCGA-AL-3471	1.12877	0	6.32279	2.92606	0.712522	0.368559	low
TCGA-SX-A71U	2.75342	0	7.70457	2.14117	0.833492	1.3214	high
TCGA-AL-3472	2.52877	0	6.99703	1.12167	0.331688	0.192889	low
TCGA-A4-8517	1.63562	0	6.94568	1.5884	0.654908	0.270159	low
TCGA-DW-5561	1.13425	0	7.1883	0.273021	1.61087	0.803488	high
TCGA-KV-A6GE	2.42466	0	6.89189	0.846432	0.747133	0.273175	low
TCGA-A4-8515	1.94247	0	7.43747	1.35	0.87543	0.719987	low
TCGA-5P-A9KF	2.31507	0	7.70458	1.85369	0.682628	0.721205	low
TCGA-B1-A47N	2.04658	0	6.97777	1.26264	0.418696	0.199046	low
TCGA-2Z-A9JG	4.55342	0	7.10557	2.16803	0.502251	0.370013	low
TCGA-2Z-A9J9	6.28493	0	6.72105	0.956735	0.390042	0.294544	low
TCGA-5P-A9KH	5.61918	0	5.55195	0.292869	0.310474	0.0495205	low
TCGA-G7-A8LE	6.72055	0	7.40734	1.68652	0.760836	0.859092	high
TCGA-IZ-8195	1.85479	0	7.08671	3.81802	0.824925	0.820461	high
TCGA-A4-7915	0.0191781	0	8.58464	1.63967	3.80428	72.0717	high
