# Supplementary material for: Construction autophagy-related prognostic risk signature combined with clinicopathological validation analysis for survival prediction of kidney renal papillary cell carcinoma patients
Source: BMC Cancer. 2021 Apr 15;21:411. doi: 10.1186/s12885-021-08139-2 (PMC8048278; doi:10.1186/s12885-021-08139-2)
Supplement: Supplementary file 3 — Additional file 3. [file 12885_2021_8139_MOESM3_ESM.xlsx]

## Sheet: Supplementary Table 1
Supplementary Table 2. The raw TCGA data containing basic informationof all KIRP patients.
submitter_id.samples	additional_pharmaceutical_therapy	additional_radiation_therapy	additional_surgery_locoregional_procedure	additional_surgery_metastatic_procedure	age_at_initial_pathologic_diagnosis	batch_number	bcr	bcr_followup_barcode	bcr_followup_uuid	submitter_id	clinical_M	clinical_N	clinical_T	clinical_stage	day_of_dcc_upload	day_of_form_completion	days_to_additional_surgery_locoregional_procedure	days_to_additional_surgery_metastatic_procedure	days_to_initial_pathologic_diagnosis	days_to_new_tumor_event_after_initial_treatment	eastern_cancer_oncology_group	erythrocyte_sedimentation_rate_result	file_uuid	followup_case_report_form_submission_reason	followup_treatment_success	hemoglobin_result	history_of_neoadjuvant_treatment	informed_consent_verified	karnofsky_performance_score	lactate_dehydrogenase_result	laterality	lost_follow_up	lymph_node_examined_count	month_of_dcc_upload	month_of_form_completion	new_tumor_event_after_initial_treatment	number_of_lymphnodes_positive	number_pack_years_smoked	other_dx	pathologic_M	pathologic_N	pathologic_T	patient_id	performance_status_scale_timing	person_neoplasm_cancer_status	platelet_qualitative_result	postoperative_rx_tx	primary_lymph_node_presentation_assessment	primary_therapy_outcome_success
TCGA-BQ-7060-01A					53	162.70.0	Nationwide Children's Hospital	TCGA-BQ-7060-F16940	079165e7-e246-4ed9-83c3-5b4c80ff02ff	TCGA-BQ-7060	M0	NX	T1a	Stage I	22	27			0				F8070AEF-BE3D-4216-883C-83B406E59F3D	Scheduled Follow-up Submission		Low	No	YES			Right			12	9				No	M0	NX	T1a	7060		TUMOR FREE	Normal		NO
TCGA-BQ-7060-11A					53	162.70.0	Nationwide Children's Hospital	TCGA-BQ-7060-F16940	079165e7-e246-4ed9-83c3-5b4c80ff02ff	TCGA-BQ-7060	M0	NX	T1a	Stage I	22	27			0				F8070AEF-BE3D-4216-883C-83B406E59F3D	Scheduled Follow-up Submission		Low	No	YES			Right			12	9				No	M0	NX	T1a	7060		TUMOR FREE	Normal		NO
TCGA-B9-4114-01A					49	51.80.0	Nationwide Children's Hospital	TCGA-B9-4114-F3381	29273104-75ed-49d0-b21e-4cb55e34d392	TCGA-B9-4114	M1	N0	T2	Stage IV	22	17			0				CAAABB4E-2996-4E93-9214-17177E9E8A41			Low	No	YES			Left			12	11			30	No		NX	T2	4114			Normal		NO
TCGA-DW-7963-01B					43	299.64.0	Nationwide Children's Hospital	TCGA-DW-7963-F59838	09F0075D-6776-4132-95BA-5529EE69116A	TCGA-DW-7963	M0	N0	T1a	Stage I	22	21			0		0		B16137B9-D372-48F8-997D-705CC04AF491	Scheduled Follow-up Submission	Complete Remission/Response	Low	No	YES	100	Normal	Right	NO	2	12	5	NO	0	3.5	No	MX	N0	T1b	7963		TUMOR FREE	Normal	NO	YES	Complete Remission/Response
TCGA-5P-A9K8-01A					51	432.42.0	Nationwide Children's Hospital	TCGA-5P-A9K8-F72365	90E09B62-F29C-4A2A-8D0D-CE373369A805	TCGA-5P-A9K8	MX				22	3			0				F5969A36-45D9-42D6-923B-C72F3F7D4A55	Scheduled Follow-up Submission	Complete Remission/Response	Normal	No	YES			Right	NO		12	6	NO			No	MX	NX	T3a	A9K8		TUMOR FREE	Normal	NO	NO	Complete Remission/Response
TCGA-G7-6790-01A	NO	NO			57	162.70.0	Nationwide Children's Hospital	TCGA-G7-6790-F32253	7E0CBA28-8EA8-472E-9FD4-00358A6C7ED5	TCGA-G7-6790	M0	N0	T1a	Stage I	22	11			0	1558	0		8F77B6F5-338F-4699-AA23-5651C6B9FDA2	Scheduled Follow-up Submission		Low	No	YES	100		Right			12	5				No	MX	NX	T1a	6790	Post Adjuvant Therapy	TUMOR FREE	Normal		NO
TCGA-MH-A857-01A					63	364.52.0	Nationwide Children's Hospital	TCGA-MH-A857-F70474	B3EC58C2-0A9D-43EE-8F3C-62FB790B01F1	TCGA-MH-A857	M0	NX	T1	Stage I	22	18			0				722B5AC0-C46F-4804-92CD-F5EE09E4E907	Scheduled Follow-up Submission	Complete Remission/Response	Normal	No	YES			Left	NO		12	2	NO			Yes, History of Synchronous/Bilateral Malignancy	M0	NX	T1a	A857		TUMOR FREE	Normal	NO	NO	Stable Disease
TCGA-Y8-A898-01A					69	364.52.0	Nationwide Children's Hospital	TCGA-Y8-A898-F66597	248119E4-57D8-4673-A6EC-96D1CDBE1177	TCGA-Y8-A898	MX				22	21			0				F3E61BDF-F67D-4114-B1CB-6386AC5DE759	Scheduled Follow-up Submission	Complete Remission/Response		No	YES			Left	NO		12	10	NO			Yes, History of Prior Malignancy	MX	NX	T1a	A898		TUMOR FREE		NO	NO	Complete Remission/Response
TCGA-BQ-5880-01A	NO	NO	NO	NO	79	71.75.0	Nationwide Children's Hospital	TCGA-BQ-5880-F11689	4f1bcba1-f474-4aae-8326-7ea82064c49d	TCGA-BQ-5880	M0	N1	T3a	Stage III	22	13			0	972			A0119881-EB13-431E-AC1B-F6E11E0CFDC6			Normal	No	YES		Normal	Left		11	12	5		6		No	M0	N1	T3a	5880		WITH TUMOR	Normal		YES
TCGA-BQ-5880-11A	NO	NO	NO	NO	79	71.75.0	Nationwide Children's Hospital	TCGA-BQ-5880-F11689	4f1bcba1-f474-4aae-8326-7ea82064c49d	TCGA-BQ-5880	M0	N1	T3a	Stage III	22	13			0	972			A0119881-EB13-431E-AC1B-F6E11E0CFDC6			Normal	No	YES		Normal	Left		11	12	5		6		No	M0	N1	T3a	5880		WITH TUMOR	Normal		YES
TCGA-2Z-A9JR-01A					57	432.42.0	Nationwide Children's Hospital	TCGA-2Z-A9JR-F69128	0E1FEE52-AD49-4C24-80E8-ACDA4BD5A024	TCGA-2Z-A9JR	M0	N0	T1a	Stage I	22	29			0				42FB5A4A-32A0-4136-B0BB-625A0C407E2B	Scheduled Follow-up Submission		Normal	No	YES			Right	YES		12	12				No	MX	NX	T1a	A9JR			Normal		NO
TCGA-Y8-A8RZ-01A					55	386.48.0	Nationwide Children's Hospital	TCGA-Y8-A8RZ-F66777	BB27819E-FD14-4F0B-B3E8-E253E45F766C	TCGA-Y8-A8RZ	MX				22	23			0				535DFF94-2DB0-42F3-B0F3-FAAFDF1706F7	Scheduled Follow-up Submission	Complete Remission/Response		No	YES			Right	NO		12	10	NO		20	Yes, History of Synchronous/Bilateral Malignancy	MX	N0	T1	A8RZ		TUMOR FREE		NO	NO	Complete Remission/Response
TCGA-Y8-A8RZ-11A					55	386.48.0	Nationwide Children's Hospital	TCGA-Y8-A8RZ-F66777	BB27819E-FD14-4F0B-B3E8-E253E45F766C	TCGA-Y8-A8RZ	MX				22	23			0				535DFF94-2DB0-42F3-B0F3-FAAFDF1706F7	Scheduled Follow-up Submission	Complete Remission/Response		No	YES			Right	NO		12	10	NO		20	Yes, History of Synchronous/Bilateral Malignancy	MX	N0	T1	A8RZ		TUMOR FREE		NO	NO	Complete Remission/Response
TCGA-A4-7288-01A					71	194.67.0	Nationwide Children's Hospital	TCGA-A4-7288-F58969	6D1AA3BE-9D0F-4D45-8BC4-D1FC8C2110E8	TCGA-A4-7288	M0	N0	T1	Stage I	22	29			0				DCB153AD-E3BC-4E26-A32C-2CD2A73759B9	Scheduled Follow-up Submission	Complete Remission/Response		No	YES			Right	NO		12	4	NO			Yes	MX	NX	T1a	7288		TUMOR FREE		NO	NO	Complete Remission/Response
TCGA-A4-7288-11A					71	194.67.0	Nationwide Children's Hospital	TCGA-A4-7288-F58969	6D1AA3BE-9D0F-4D45-8BC4-D1FC8C2110E8	TCGA-A4-7288	M0	N0	T1	Stage I	22	29			0				DCB153AD-E3BC-4E26-A32C-2CD2A73759B9	Scheduled Follow-up Submission	Complete Remission/Response		No	YES			Right	NO		12	4	NO			Yes	MX	NX	T1a	7288		TUMOR FREE		NO	NO	Complete Remission/Response
TCGA-5P-A9KH-01A					77	432.42.0	Nationwide Children's Hospital	TCGA-5P-A9KH-F72361	63132E1D-6EB0-467A-BC7D-5497F33C6C2F	TCGA-5P-A9KH	MX				22	23			0				2947EC8D-F024-4E95-A1BD-5F5CF3BFB699	Scheduled Follow-up Submission		Normal	No	YES			Right	YES		12	7				No	MX	NX	T1a	A9KH					NO
TCGA-5P-A9JY-01A					79	432.42.0	Nationwide Children's Hospital			TCGA-5P-A9JY					22				0			Normal	63810B44-779D-4D89-9917-AB80380BB984			Low	No	YES		Normal	Left			12					No	MX	NX	T2	A9JY			Normal		NO
TCGA-F9-A7VF-01A					75	344.54.0	Nationwide Children's Hospital	TCGA-F9-A7VF-F64792	AF5D2535-F9DC-469A-BC80-7EF69D81F1D2	TCGA-F9-A7VF	MX	NX	T1a	Stage I	22	16			0				B09B38D4-A033-4BFD-B79C-78A008EC33B5	Scheduled Follow-up Submission	Complete Remission/Response	Low	No	YES			Left	YES		12	9	NO			No	M0	NX	T1a	A7VF		TUMOR FREE	Normal			Complete Remission/Response
TCGA-AT-A5NU-01A					77	299.64.0	Nationwide Children's Hospital			TCGA-AT-A5NU	MX				22				0				C06DDAD0-A302-4F1F-BD39-E5A74D4C911A				No	YES			Left			12					No	MX	NX	T1a	A5NU					NO
TCGA-B9-A8YH-01A					52	386.48.0	Nationwide Children's Hospital	TCGA-B9-A8YH-F70033	BE7C531A-6FE7-412B-A628-F40C3EB4CBA6	TCGA-B9-A8YH	M0	N0	T1a	Stage I	22	26			0				8B72F96B-BCE9-458E-A53B-D331A24DF73E	Scheduled Follow-up Submission	Complete Remission/Response	Normal	No	YES		Normal	Right	NO		12	1	NO			No	MX	NX	T1a	A8YH		TUMOR FREE	Normal	NO	NO	Complete Remission/Response
TCGA-BQ-7059-01A					71	162.70.0	Nationwide Children's Hospital	TCGA-BQ-7059-F16939	5b0975b3-714d-4ffc-a8ae-2d6e94affae1	TCGA-BQ-7059	M0	NX	T1b	Stage I	22	27			0				2630518B-6276-4E0D-AC5B-254A7CA67E4B	Scheduled Follow-up Submission		Low	No	YES			Right			12	9				No	M0	NX	T1b	7059		TUMOR FREE	Normal		NO
TCGA-BQ-7059-11A					71	162.70.0	Nationwide Children's Hospital	TCGA-BQ-7059-F16939	5b0975b3-714d-4ffc-a8ae-2d6e94affae1	TCGA-BQ-7059	M0	NX	T1b	Stage I	22	27			0				2630518B-6276-4E0D-AC5B-254A7CA67E4B	Scheduled Follow-up Submission		Low	No	YES			Right			12	9				No	M0	NX	T1b	7059		TUMOR FREE	Normal		NO
TCGA-HE-A5NK-01A					82	281.63.0	Nationwide Children's Hospital	TCGA-HE-A5NK-F70723	60536BB0-A754-4229-B79C-AAFA8AE6A0F8	TCGA-HE-A5NK	M0				22	2						Normal	5C7C40C4-1F8F-4BD5-9714-59248DFDE4E8	Scheduled Follow-up Submission		Normal	No	YES		Normal	Right	YES		12	3			35	No	M0	NX	T1b	A5NK			Normal		NO
TCGA-HE-A5NL-01A					51	281.63.0	Nationwide Children's Hospital	TCGA-HE-A5NL-F65024	41D0D2BC-7780-4B69-A601-1DF873784A5E	TCGA-HE-A5NL	M0				22	17							5630C63F-FA14-487C-8270-E39B23248B2D	Scheduled Follow-up Submission	Complete Remission/Response		No	YES			Right	NO		12	9	NO			No	MX	NX	T1a	A5NL		TUMOR FREE		NO	NO	Complete Remission/Response
TCGA-IA-A40U-01A					56	266.63.0	Nationwide Children's Hospital	TCGA-IA-A40U-F46786	476D024F-8E17-42FF-9087-CA2C2B57091E	TCGA-IA-A40U	MX	N0	T3b	Stage III	22	9			0				41BE80F2-B98F-4838-A88C-D2313F693319	Scheduled Follow-up Submission	Complete Remission/Response	Normal	No	YES			Left	NO	7	12	9	NO	0	10	No	MX	N0	T3b	A40U		TUMOR FREE	Normal	NO	YES	Complete Remission/Response
TCGA-5P-A9KF-01A	NO	NO	YES	NO	53	432.42.0	Nationwide Children's Hospital	TCGA-5P-A9KF-F72064	B56D9D6B-2569-47BE-B73B-A9C5BE0EA7A3	TCGA-5P-A9KF	M0	N0	T1	Stage I	22	8	728		0	728			A883AB74-5212-4E94-B127-B6114DF65AC0	Scheduled Follow-up Submission	Complete Remission/Response	Low	No	YES		Normal	Bilateral	NO		12	4	YES			No	MX	N0	T1a	A9KF		TUMOR FREE	Normal	NO	NO
TCGA-IA-A83W-01A					70	364.52.0	Nationwide Children's Hospital			TCGA-IA-A83W					22				0				D1F38A14-2F0A-4D2C-9DA8-D033DD959732			Low	No	YES			Right			12					Yes, History of Prior Malignancy	M0	N0	T1	A83W			Low		NO
TCGA-IA-A83W-11A					70	364.52.0	Nationwide Children's Hospital			TCGA-IA-A83W					22				0				D1F38A14-2F0A-4D2C-9DA8-D033DD959732			Low	No	YES			Right			12					Yes, History of Prior Malignancy	M0	N0	T1	A83W			Low		NO
TCGA-BQ-5875-01A	NO	NO	NO	NO	66	71.75.0	Nationwide Children's Hospital	TCGA-BQ-5875-F11659	b2cd9851-0faf-49df-96fd-e83f6d68cf18	TCGA-BQ-5875	M0	NX	T2b	Stage II	22	13			0				59DE3E14-D44E-40F9-96E3-F9DEF2F41601			Normal	No	YES		Elevated	Left			12	5				No	M0	NX	T3a	5875		TUMOR FREE	Normal		NO
TCGA-BQ-5875-11A	NO	NO	NO	NO	66	71.75.0	Nationwide Children's Hospital	TCGA-BQ-5875-F11659	b2cd9851-0faf-49df-96fd-e83f6d68cf18	TCGA-BQ-5875	M0	NX	T2b	Stage II	22	13			0				59DE3E14-D44E-40F9-96E3-F9DEF2F41601			Normal	No	YES		Elevated	Left			12	5				No	M0	NX	T3a	5875		TUMOR FREE	Normal		NO
TCGA-5P-A9KA-01A					61	432.42.0	Nationwide Children's Hospital	TCGA-5P-A9KA-F72368	AD5C4D07-0ABE-429C-AE60-D2379698DAF2	TCGA-5P-A9KA	MX				22	3			0			Normal	8779664D-73EF-4F94-A932-83E2E459C25E	Scheduled Follow-up Submission	Complete Remission/Response	Normal	No	YES			Right	NO		12	6	NO			No	MX	NX	T1a	A9KA		TUMOR FREE	Normal	NO	NO	Complete Remission/Response
TCGA-B3-3926-01A					59	51.80.0	Nationwide Children's Hospital	TCGA-B3-3926-F8321	1b962b19-6c7b-4db8-aa97-46f3c09066b6	TCGA-B3-3926					22	25			0				E7CF806A-BB29-4D3B-8D1A-BCE20E34CC17			Low	No	YES			Left			12	2				No	M0	NX	T1	3926		TUMOR FREE	Normal		NO
TCGA-B3-3926-11A					59	51.80.0	Nationwide Children's Hospital	TCGA-B3-3926-F8321	1b962b19-6c7b-4db8-aa97-46f3c09066b6	TCGA-B3-3926					22	25			0				E7CF806A-BB29-4D3B-8D1A-BCE20E34CC17			Low	No	YES			Left			12	2				No	M0	NX	T1	3926		TUMOR FREE	Normal		NO
TCGA-MH-A856-01A					54	364.52.0	Nationwide Children's Hospital	TCGA-MH-A856-F70473	315D6D58-856E-40C3-90AD-1F4E13DA3C5F	TCGA-MH-A856	M0	NX	T1a	Stage I	22	18			0				39D8237C-0E8C-4DCA-9054-0B376289EDFF	Scheduled Follow-up Submission	Complete Remission/Response	Normal	No	YES		Normal	Right	NO		12	2	NO		15	No	M0	NX	T1a	A856		TUMOR FREE	Normal	NO	NO	Complete Remission/Response
TCGA-4A-A93Y-01A					63	386.48.0	Nationwide Children's Hospital	TCGA-4A-A93Y-F67797	8B69216F-33B2-4963-B6B3-09E84B845AD9	TCGA-4A-A93Y	M0	N0	T2b	Stage II	22	11			0		0		0CEF550C-ECB3-46A8-AC17-5359437FF5CD	Scheduled Follow-up Submission	Complete Remission/Response	Low	No	YES	100		Left	NO	1	12	11	NO	0	22.5	No	M0	N0	T2b	A93Y		TUMOR FREE	Normal	NO	YES	Complete Remission/Response
TCGA-P4-A5EB-01A					83	299.64.0	Nationwide Children's Hospital	TCGA-P4-A5EB-F71951	3EA367A9-FC2F-4AF3-B576-C4388A937E60	TCGA-P4-A5EB	M0	N0	T1	Stage I	22	31			0				8C08920D-91D8-4EFE-8DBE-91906F964C71	Scheduled Follow-up Submission	Complete Remission/Response		No	YES			Right	NO		12	3	NO		18	No	MX	NX	T1b	A5EB		TUMOR FREE		NO	NO
TCGA-P4-A5EB-11A					83	299.64.0	Nationwide Children's Hospital	TCGA-P4-A5EB-F71951	3EA367A9-FC2F-4AF3-B576-C4388A937E60	TCGA-P4-A5EB	M0	N0	T1	Stage I	22	31			0				8C08920D-91D8-4EFE-8DBE-91906F964C71	Scheduled Follow-up Submission	Complete Remission/Response		No	YES			Right	NO		12	3	NO		18	No	MX	NX	T1b	A5EB		TUMOR FREE		NO	NO
TCGA-B1-7332-01A					60	194.67.0	Nationwide Children's Hospital	TCGA-B1-7332-F58458	3A36C7DB-460A-4BE7-BE3B-EF97C0D5216B	TCGA-B1-7332	M0				22	10			0				845419E8-2C33-48ED-B996-2002EB19EF00		Complete Remission/Response	Low	No	YES			Left	NO		12	4	NO			No	MX	NX	T2a	7332		TUMOR FREE	Normal	NO	NO	Complete Remission/Response
TCGA-B1-A655-01A					77	325.59.0	Nationwide Children's Hospital	TCGA-B1-A655-F69337	E2FC4C8D-6CCB-4A95-840C-FCC1C925CAB4	TCGA-B1-A655	M0				22	5			0				2EBC828B-0ECD-4054-8F16-3CC47783ACD1	Scheduled Follow-up Submission	Complete Remission/Response		No	YES			Left	NO		12	1	NO			No	M0	N0	T1a	A655		TUMOR FREE		NO	NO	Complete Remission/Response
TCGA-A4-7915-01A					35	209.64.0	Nationwide Children's Hospital			TCGA-A4-7915	M0	N0	T2	Stage II	22				0				238CB5DB-D80A-4AD4-81EB-888ED9E8F310			Low	No	YES			Left		2	12			0		No	MX	N0	T2b	7915			Elevated		YES
TCGA-UZ-A9PX-01A	NO	NO	YES		73	432.42.0	Nationwide Children's Hospital	TCGA-UZ-A9PX-F70556	D851953A-88AC-4A44-B3B8-05C59EB8A41A	TCGA-UZ-A9PX	M0				22	23	337			308			D84B5132-1659-4E27-8EBE-26EEFD81284F	Scheduled Follow-up Submission	Complete Remission/Response		No	YES			Right	NO		12	2	YES		67.5	No	MX	N0	T1	A9PX		TUMOR FREE		NO	NO	Complete Remission/Response
TCGA-IA-A83S-01A					81	364.52.0	Nationwide Children's Hospital			TCGA-IA-A83S					22				0				BA8185BD-7534-4BF6-9828-2290968DD112			Low	No	YES			Left			12				65	No	MX	NX	TX	A83S			Normal		NO
TCGA-IA-A83S-11A					81	364.52.0	Nationwide Children's Hospital			TCGA-IA-A83S					22				0				BA8185BD-7534-4BF6-9828-2290968DD112			Low	No	YES			Left			12				65	No	MX	NX	TX	A83S			Normal		NO
TCGA-DW-5560-01A					38	71.75.0	Nationwide Children's Hospital	TCGA-DW-5560-F9783	ce11c459-0691-42a2-88ac-790d24f85b40	TCGA-DW-5560	M0	N0	T1b	Stage I	22	29			0		0		E35790D1-640D-4BB4-9733-5B3C14A17DD3			Low	No	YES	100	Normal	Right			12	3				No	M0	NX	T1b	5560	Other	TUMOR FREE	Low		NO
TCGA-DW-7840-01A					60	194.67.0	Nationwide Children's Hospital	TCGA-DW-7840-F21859	9f6b2d2c-4522-4599-9bba-763b91689c52	TCGA-DW-7840	M0	N0	T1a	Stage I	22	17			0		0		2D7884D4-E16A-4428-A07E-810A0EC64D37	Scheduled Follow-up Submission		Low	No	YES	100		Right			12	2				Yes	MX	NX	T1b	7840	Other		Normal		NO
TCGA-A4-8310-01A					58	246.62.0	Nationwide Children's Hospital	TCGA-A4-8310-F58966	3F8E734C-DADA-47DD-A38C-91747AB0014B	TCGA-A4-8310	M0	N0	T1	Stage I	22	29			0				42CB3591-1DE5-4E19-AD37-532E0BA8F44A	Scheduled Follow-up Submission	Complete Remission/Response	Normal	No	YES			Right	NO		12	4	NO		40	No	MX	NX	T3a	8310		TUMOR FREE	Normal	NO	NO	Complete Remission/Response
TCGA-2Z-A9JL-01A					47	432.42.0	Nationwide Children's Hospital	TCGA-2Z-A9JL-F69209	F24BDC6E-1F52-4710-93EB-B3DAC1A6F7DB	TCGA-2Z-A9JL	M0	N0	T1a	Stage I	22	30			0		0		DDFB8EBF-360F-45A2-8256-1D349A7C759E	Scheduled Follow-up Submission		Normal	No	YES	100		Right	NO		12	12	NO			Yes, History of Synchronous/Bilateral Malignancy	MX	NX	T1a	A9JL	Post Adjuvant Therapy	TUMOR FREE	Normal	NO	NO
TCGA-BQ-7056-01A	YES	NO		NO	75	162.70.0	Nationwide Children's Hospital	TCGA-BQ-7056-F16912	e3733576-7443-4b0e-9db6-2207e87f6d79	TCGA-BQ-7056	M0	NX	T3a		22	27			0	143			C352BB20-B853-4BF9-B424-FD463740D36A	Additional New Tumor Event		Low	No	YES			Right		11	12	9		0		Yes	M0	N0	T3b	7056		WITH TUMOR	Normal		YES
TCGA-BQ-7056-11A	YES	NO		NO	75	162.70.0	Nationwide Children's Hospital	TCGA-BQ-7056-F16912	e3733576-7443-4b0e-9db6-2207e87f6d79	TCGA-BQ-7056	M0	NX	T3a		22	27			0	143			C352BB20-B853-4BF9-B424-FD463740D36A	Additional New Tumor Event		Low	No	YES			Right		11	12	9		0		Yes	M0	N0	T3b	7056		WITH TUMOR	Normal		YES
TCGA-BQ-5891-01A					57	71.75.0	Nationwide Children's Hospital	TCGA-BQ-5891-F11719	95d3d4ab-e53a-46c0-b651-54393c0ecef5	TCGA-BQ-5891	M0	N0	T3a	Stage III	22	13			0				4DA82B91-651C-451C-BF11-6F7C91924C79			Normal	No	YES			Right		11	12	5		0		No	M0	N0	T3b	5891		TUMOR FREE	Normal		YES
TCGA-BQ-5891-11A					57	71.75.0	Nationwide Children's Hospital	TCGA-BQ-5891-F11719	95d3d4ab-e53a-46c0-b651-54393c0ecef5	TCGA-BQ-5891	M0	N0	T3a	Stage III	22	13			0				4DA82B91-651C-451C-BF11-6F7C91924C79			Normal	No	YES			Right		11	12	5		0		No	M0	N0	T3b	5891		TUMOR FREE	Normal		YES
TCGA-B9-4116-01A					75	51.80.0	Nationwide Children's Hospital	TCGA-B9-4116-F3437	7165567b-8132-4cfa-90c4-793ac28ef512	TCGA-B9-4116	M0	N0	T2a	Stage II	22	17			0				51EF49F9-631E-4E4F-8831-B8A56578A1A1			Low	No	YES			Left			12	11				No		NX	T2a	4116		TUMOR FREE	Normal		NO
TCGA-G7-A4TM-01A					40	325.59.0	Nationwide Children's Hospital	TCGA-G7-A4TM-F61142	5C8A3EC4-099F-414D-9F37-F3B55E1B3186	TCGA-G7-A4TM	M0	N0	T1a	Stage I	22	25			0		0	Low	DE6A808B-EE6E-49DE-8944-F0629557DE51	Scheduled Follow-up Submission	Complete Remission/Response	Low	No	YES	90		Right	NO		12	6	NO			No	MX	NX	T1a	A4TM		TUMOR FREE	Low	NO	NO	Complete Remission/Response
TCGA-BQ-7058-01A	YES				81	162.70.0	Nationwide Children's Hospital	TCGA-BQ-7058-F16938	432cada5-0127-432b-b3b1-6b07ccc2458a	TCGA-BQ-7058	M0	N1	T3a	Stage III	22	27			0	295			7B9CC0E8-B437-4D0A-B55E-053E006F067D	Additional New Tumor Event		Low	No	YES			Right		8	12	9		3		Yes	M0		T3	7058		WITH TUMOR	Normal		YES
TCGA-BQ-7058-11A	YES				81	162.70.0	Nationwide Children's Hospital	TCGA-BQ-7058-F16938	432cada5-0127-432b-b3b1-6b07ccc2458a	TCGA-BQ-7058	M0	N1	T3a	Stage III	22	27			0	295			7B9CC0E8-B437-4D0A-B55E-053E006F067D	Additional New Tumor Event		Low	No	YES			Right		8	12	9		3		Yes	M0		T3	7058		WITH TUMOR	Normal		YES
TCGA-EV-5901-01A					47	71.75.0	Nationwide Children's Hospital	TCGA-EV-5901-F11965	676f4c8b-8a58-4c20-8186-00ef8c990846	TCGA-EV-5901	M0	N0	T1a	Stage I	22	19			0		1		D8E9DDAD-6914-4F02-94A8-377F8D4F902A			Normal	No	YES	90		Left			12	5				No	M0	NX	T1	5901	Other	TUMOR FREE	Normal		NO
TCGA-BQ-5877-01A	NO	YES	NO	NO	60	71.75.0	Nationwide Children's Hospital	TCGA-BQ-5877-F11668	b4bf92bc-a5a5-490a-838e-668232da3511	TCGA-BQ-5877	M1	N1	T3a	Stage IV	22	13			0	127			C4C596E4-E3A0-4485-8FFB-6025B3F33F63			Normal	No	YES			Left		1	12	5		1		No	M1	N1	T3a	5877		WITH TUMOR	Normal		YES
TCGA-BQ-5877-11A	NO	YES	NO	NO	60	71.75.0	Nationwide Children's Hospital	TCGA-BQ-5877-F11668	b4bf92bc-a5a5-490a-838e-668232da3511	TCGA-BQ-5877	M1	N1	T3a	Stage IV	22	13			0	127			C4C596E4-E3A0-4485-8FFB-6025B3F33F63			Normal	No	YES			Left		1	12	5		1		No	M1	N1	T3a	5877		WITH TUMOR	Normal		YES
TCGA-5P-A9JZ-01A					51	432.42.0	Nationwide Children's Hospital	TCGA-5P-A9JZ-F72363	84608DEF-1240-448A-99BE-69972E561788	TCGA-5P-A9JZ	MX				22	3			0				DB977D79-AC6F-40B8-80E0-EF1ACD597645	Scheduled Follow-up Submission	Complete Remission/Response	Normal	No	YES		Elevated	Right	NO		12	6	NO			No		NX	T1b	A9JZ		TUMOR FREE		NO	NO	Complete Remission/Response
TCGA-F9-A8NY-01A					38	376.51.0	Nationwide Children's Hospital	TCGA-F9-A8NY-F68564	85DF3B7E-7C91-4473-BE19-7ECD32C1E567	TCGA-F9-A8NY	M1	N1	T4	Stage IV	22	2			0			Normal	3F3175C8-CC44-452A-9C0A-D9FA4D436F3F	Scheduled Follow-up Submission		Normal	No	YES		Normal	Right	YES	3	12	12		3		No	M1	N1	T4	A8NY			Normal		YES
TCGA-B9-4617-01A					41	51.80.0	Nationwide Children's Hospital	TCGA-B9-4617-F3375	9105d1f8-357d-4eb9-8a0b-0a7af52c79d8	TCGA-B9-4617	M0	N0	T1a	Stage I	22	17			0				34E11B93-1B8E-4E47-B6FF-4746C544AF88			Normal	No	YES			Left			12	11				No	M0	NX	T1a	4617		TUMOR FREE	Normal		NO
TCGA-A4-7584-01A					59	194.67.0	Nationwide Children's Hospital	TCGA-A4-7584-F60199	BACE6C76-F78E-4D98-8618-96A048290314	TCGA-A4-7584	M0	N0	T1	Stage I	22	31			0				54C49204-2B90-48A6-A2DB-ECF25C733AC1	Scheduled Follow-up Submission	Complete Remission/Response		No	YES			Left	NO		12	5	NO			Yes	MX	NX	T1a	7584		TUMOR FREE		NO	NO	Complete Remission/Response
TCGA-UN-AAZ9-01A					76	398.47.0	Nationwide Children's Hospital	TCGA-UN-AAZ9-F69324	F11E45A7-4595-4686-95B0-ED17693FA761	TCGA-UN-AAZ9	MX	N0	T1b	Stage I	22	5			0				71121B91-99A9-4BD6-9B4A-9AB8A5B7C711	Scheduled Follow-up Submission		Normal	No	YES				NO		12	1	NO			No	MX	N0	T1b	AAZ9		TUMOR FREE	Normal	NO	NO	Complete Remission/Response
TCGA-BQ-7044-01A					73	162.70.0	Nationwide Children's Hospital	TCGA-BQ-7044-F16716	dcdeb1ce-c8c7-431c-9b4b-10a9956505be	TCGA-BQ-7044	M0	NX	T3a	Stage III	22	26			0				775AFB8A-AA1A-421B-8846-726BC8FA412F	Scheduled Follow-up Submission		Low	No	YES			Left			12	9				No	M0	NX	T3a	7044		TUMOR FREE	Normal		NO
TCGA-BQ-7044-11A					73	162.70.0	Nationwide Children's Hospital	TCGA-BQ-7044-F16716	dcdeb1ce-c8c7-431c-9b4b-10a9956505be	TCGA-BQ-7044	M0	NX	T3a	Stage III	22	26			0				775AFB8A-AA1A-421B-8846-726BC8FA412F	Scheduled Follow-up Submission		Low	No	YES			Left			12	9				No	M0	NX	T3a	7044		TUMOR FREE	Normal		NO
TCGA-A4-7287-01A	YES	NO		NO	75	194.67.0	Nationwide Children's Hospital	TCGA-A4-7287-F57035	67BD3C14-8B48-4083-9A6D-95A8C73B4D82	TCGA-A4-7287	M0	N0	T1	Stage I	22	28			0	234			665513D9-4C1A-4AD9-BA38-3F08A0401320	Additional New Tumor Event	Progressive Disease		No	YES			Left	NO		12	2	YES			No	MX	NX	T1	7287		WITH TUMOR		NO	NO	Complete Remission/Response
TCGA-BQ-5890-01A					69	71.75.0	Nationwide Children's Hospital	TCGA-BQ-5890-F11717	607d2bbc-1ecf-4438-85d7-62c88bc84437	TCGA-BQ-5890	M0	N0	T3a	Stage III	22	13			0				31279310-F0F2-4D0A-9DF6-CB1F9B06827E			Low	No	YES			Right		9	12	5		0		No	M0	N0	T3a	5890		TUMOR FREE	Normal		YES
TCGA-BQ-5890-11A					69	71.75.0	Nationwide Children's Hospital	TCGA-BQ-5890-F11717	607d2bbc-1ecf-4438-85d7-62c88bc84437	TCGA-BQ-5890	M0	N0	T3a	Stage III	22	13			0				31279310-F0F2-4D0A-9DF6-CB1F9B06827E			Low	No	YES			Right		9	12	5		0		No	M0	N0	T3a	5890		TUMOR FREE	Normal		YES
TCGA-4A-A93W-01A					66	386.48.0	Nationwide Children's Hospital	TCGA-4A-A93W-F67785	F93980B3-9058-47A9-94C9-741895A468B0	TCGA-4A-A93W	M0	N0	T1a	Stage I	22	11			0		0		455DA6BB-98CE-4589-A5B4-76FCC6475462	Scheduled Follow-up Submission	Complete Remission/Response	Low	No	YES	100		Right	NO		12	11	NO		12.5	No	M0	N0	T1a	A93W		TUMOR FREE	Normal	NO	NO	Complete Remission/Response
TCGA-SX-A7SM-01A					60	364.52.0	Nationwide Children's Hospital			TCGA-SX-A7SM	M1	N1	T3a	Stage IV	22				0				D3982DD4-2F34-4EB9-94A7-1A61C5B9F424			Low	No	YES			Left		2	12			1	40	No	M1	N1	T3a	A7SM			Normal		YES
TCGA-V9-A7HT-01A					67	344.54.0	Nationwide Children's Hospital	TCGA-V9-A7HT-F71987	78038951-660D-4B09-8F8B-1CB5B812E2EA	TCGA-V9-A7HT	M0	N0	T2b	Stage II	22	31			0		1		B7D4613A-6651-4164-B77A-0C63C2EBAF13	Scheduled Follow-up Submission	Complete Remission/Response	Low	No	YES	80		Right	NO		12	3	NO			No	MX	NX	T2	A7HT		TUMOR FREE	Normal	NO	NO	Complete Remission/Response
TCGA-J7-A8I2-01A	NO	NO		NO	75	376.51.0	Nationwide Children's Hospital	TCGA-J7-A8I2-F69910	3014B018-933E-44F0-B8D7-B602E82CEE7C	TCGA-J7-A8I2	M0	N0	T1	Stage I	22	22			0	268	3		F7B34E70-B414-4583-824B-CFAC84010C8A	Scheduled Follow-up Submission	Progressive Disease		No	YES			Left	NO		12	1	YES			No	M0	N0	T1b	A8I2	At Recurrence/Progression Of Disease	WITH TUMOR		NO	NO	Complete Remission/Response
TCGA-SX-A71R-01A					51	344.54.0	Nationwide Children's Hospital	TCGA-SX-A71R-F62184	097A4776-F211-4E99-A7B6-1C9BA6E11B38	TCGA-SX-A71R	M0	N0	T1a	Stage I	22	14			0		0		3EEF758E-BD15-42B2-8915-860EE92F03A2	Scheduled Follow-up Submission	Complete Remission/Response	Normal	No	YES	100	Normal	Left	NO	6	12	7	NO	0		No	M0	N0	T1a	A71R		TUMOR FREE	Normal	NO	YES	Complete Remission/Response
TCGA-DW-5561-01A	NO	NO	NO	NO	51	71.75.0	Nationwide Children's Hospital	TCGA-DW-5561-F9781	2805e0cb-b5a1-49e0-b1c8-23b7dbd96dda	TCGA-DW-5561	M0	N0	T1a	Stage I	22	29			0		0		533C58FB-3EB1-417E-BB28-281E87078B10			Low	No	YES	100	Normal	Left			12	3			36	Yes	M0	NX	T1a	5561	Other		Normal		NO
TCGA-HE-A5NI-01A					73	281.63.0	Nationwide Children's Hospital			TCGA-HE-A5NI	M0				22								CB5C84FC-A7C4-429C-8F07-FE748F55D7CC			Normal	No	YES			Left			12				50	No	M0	NX	T1a	A5NI			Normal		NO
TCGA-G7-7502-01A					83	209.64.0	Nationwide Children's Hospital	TCGA-G7-7502-F48742	28FAC867-277C-475A-9863-380F76803F64	TCGA-G7-7502	M0	N0	T1b	Stage I	22	20			0		1		DB38A76B-2E5A-446D-A993-F3129092D4E9	Scheduled Follow-up Submission	Complete Remission/Response	Low	No	YES	90		Left	NO		12	9	NO			No	MX	NX	T1b	7502		TUMOR FREE	Normal	NO	NO	Complete Remission/Response
TCGA-O9-A75Z-01A					44	344.54.0	Nationwide Children's Hospital	TCGA-O9-A75Z-F66403	914C38E9-E9DC-4CC1-A410-E2E607156BE1	TCGA-O9-A75Z	M0				22	16			0				D2CE6474-B5A2-40A7-8D71-42BEE3866485	Scheduled Follow-up Submission		Normal	No	YES			Left	NO		12	10				No	MX	NX	T1a	A75Z			Normal		NO
TCGA-BQ-5888-01A					74	71.75.0	Nationwide Children's Hospital	TCGA-BQ-5888-F11704	8dc86c6e-a5ac-4ae6-90fc-41cef13ccaa7	TCGA-BQ-5888	M0	N0	T1a	Stage I	22	13			0				1116A022-04C8-40EF-BEAD-A7E1A2AC867B			Normal	No	YES			Right		2	12	5		0		Yes	M0	N0	T1a	5888		TUMOR FREE	Normal		YES
TCGA-BQ-5888-11A					74	71.75.0	Nationwide Children's Hospital	TCGA-BQ-5888-F11704	8dc86c6e-a5ac-4ae6-90fc-41cef13ccaa7	TCGA-BQ-5888	M0	N0	T1a	Stage I	22	13			0				1116A022-04C8-40EF-BEAD-A7E1A2AC867B			Normal	No	YES			Right		2	12	5		0		Yes	M0	N0	T1a	5888		TUMOR FREE	Normal		YES
TCGA-2Z-A9J2-01A					71	398.47.0	Nationwide Children's Hospital	TCGA-2Z-A9J2-F69112	8F64DCAC-44E4-4D14-A8EC-CE7729B5600D	TCGA-2Z-A9J2	M0	N0	T1a	Stage I	22	29			0				3C039C0A-6548-484B-A141-202B414E78D9	Scheduled Follow-up Submission		Normal	No	YES			Left	YES		12	12			30	No	MX	NX	T1a	A9J2			Normal		NO
TCGA-B3-8121-01A			NO		48	246.62.0	Nationwide Children's Hospital	TCGA-B3-8121-F38841	FFF92B2C-8074-41DE-8F0F-A89D204338BD	TCGA-B3-8121					22	27			0		0		2DEE74C3-E058-4B58-9EB7-B19B2ED441FB	Scheduled Follow-up Submission	Complete Remission/Response		No	YES			Right	NO		12	12	NO			No	MX	NX	T1	8121	Post Adjuvant Therapy	TUMOR FREE		NO	NO	Complete Remission/Response
TCGA-MH-A562-01A					57	281.63.0	Nationwide Children's Hospital	TCGA-MH-A562-F56674	8A0D138E-C5B1-46D7-B6C4-2F66DD57BBC6	TCGA-MH-A562	MX	N0	T1a	Stage I	22	17			0				BE9F47E7-57FE-497F-A7C4-7060B9A29ECD	Scheduled Follow-up Submission	Complete Remission/Response	Normal	No	YES			Left	NO		12	2	NO			No	MX	NX	T1a	A562		TUMOR FREE	Normal	NO	NO	Complete Remission/Response
TCGA-B9-A69E-01A					71	325.59.0	Nationwide Children's Hospital	TCGA-B9-A69E-F59403	C86B855C-C639-4F6A-B538-4C14E5F62539	TCGA-B9-A69E	M0	N0	T2	Stage II	22	12			0				B67744C3-EC89-4749-A154-5EF702F9721C	Scheduled Follow-up Submission	Complete Remission/Response	Low	No	YES		Normal	Left	NO		12	5	NO		185	No		NX	T3a	A69E		TUMOR FREE	Normal	NO	NO	Complete Remission/Response
TCGA-GL-8500-01A					63	246.62.0	Nationwide Children's Hospital	TCGA-GL-8500-F58333	BDC01536-9D53-4085-ABAC-0E43C657AC70	TCGA-GL-8500	MX				22	7			0				5121EAFC-96DD-485C-98B1-5DE2EDEDA896	Scheduled Follow-up Submission	Complete Remission/Response		No	YES			Left	NO		12	4	NO			No	MX	NX	T1b	8500		TUMOR FREE		NO	NO	Complete Remission/Response
TCGA-GL-8500-11A					63	246.62.0	Nationwide Children's Hospital	TCGA-GL-8500-F58333	BDC01536-9D53-4085-ABAC-0E43C657AC70	TCGA-GL-8500	MX				22	7			0				5121EAFC-96DD-485C-98B1-5DE2EDEDA896	Scheduled Follow-up Submission	Complete Remission/Response		No	YES			Left	NO		12	4	NO			No	MX	NX	T1b	8500		TUMOR FREE		NO	NO	Complete Remission/Response
TCGA-BQ-7055-01A					73	162.70.0	Nationwide Children's Hospital	TCGA-BQ-7055-F16743	b799f5e4-37a7-4a77-9706-e0998ac20179	TCGA-BQ-7055	M0	NX	T1a	Stage I	22	26			0				70FE51E2-5C96-4DC5-A74A-AF873148E443	Scheduled Follow-up Submission		Normal	No	YES			Left			12	9				Yes	M0	NX	T1a	7055		TUMOR FREE	Low		NO
TCGA-BQ-7055-11A					73	162.70.0	Nationwide Children's Hospital	TCGA-BQ-7055-F16743	b799f5e4-37a7-4a77-9706-e0998ac20179	TCGA-BQ-7055	M0	NX	T1a	Stage I	22	26			0				70FE51E2-5C96-4DC5-A74A-AF873148E443	Scheduled Follow-up Submission		Normal	No	YES			Left			12	9				Yes	M0	NX	T1a	7055		TUMOR FREE	Low		NO
TCGA-2Z-A9JK-01A	NO	NO	YES	NO	50	432.42.0	Nationwide Children's Hospital	TCGA-2Z-A9JK-F69208	0950B237-F397-4837-A41B-9E7CD5721EF4	TCGA-2Z-A9JK	M0	N0	T3a	Stage III	22	30	343		0	324	0		DADD2621-381B-4451-B783-E3D0C9F8B89A	Scheduled Follow-up Submission	Stable Disease	Low	No	YES			Left	NO		12	12	YES		60	No	MX	NX	T3a	A9JK	Post Secondary Therapy	WITH TUMOR	Normal	NO	NO	Stable Disease
TCGA-WN-A9G9-01A	NO	NO	NO	YES	55	386.48.0	Nationwide Children's Hospital	TCGA-WN-A9G9-F66623	CDB55D4E-5BC5-432D-936B-6F5BF259A3F9	TCGA-WN-A9G9	MX	NX	T1b	Stage I	22	21		974	0	791		Elevated	24E8307B-B62A-4FF0-8348-767323201E4A	Scheduled Follow-up Submission	Stable Disease	Normal	No	YES		Normal	Left	NO		12	10	YES		10	No	MX	NX	T1b	A9G9			Normal	NO	NO	Complete Remission/Response
TCGA-DW-7838-01A	NO	NO	NO	NO	66	194.67.0	Nationwide Children's Hospital	TCGA-DW-7838-F21887	7bf4c468-53a7-4e40-a63f-ca8f39fdbea3	TCGA-DW-7838	M0	N0	T1b	Stage I	22	17			0	380	1		3D01B0C1-EB48-4801-8CF7-5E14DA5AF012	Scheduled Follow-up Submission		Normal	No	YES	90	Normal	Left			12	2			45	Yes	MX	NX	T1b	7838	Other	WITH TUMOR	Normal		NO
TCGA-SX-A71S-01A					66	344.54.0	Nationwide Children's Hospital	TCGA-SX-A71S-F63423	EE793DC9-8274-48AB-8B77-DB6007120C83	TCGA-SX-A71S	M0	NX	T1a	Stage I	22	9			0		0		7AF68F01-DBEC-42C1-9B6C-20705CD5011B	Scheduled Follow-up Submission	Complete Remission/Response	Low	No	YES	100		Left	NO		12	8	NO		20	No	M0	NX	T1	A71S		TUMOR FREE	Normal	NO	NO	Complete Remission/Response
TCGA-IA-A40X-01A					49	266.63.0	Nationwide Children's Hospital	TCGA-IA-A40X-F46784	69F6493C-581D-4097-9203-FB1DDB223523	TCGA-IA-A40X	MX	NX	T1a	Stage I	22	9			0				DA4EE07D-16E0-4DA9-9254-AC9D11E1ACF5	Scheduled Follow-up Submission	Complete Remission/Response	Normal	No	YES			Left	NO		12	9	NO			No	MX	NX	T1a	A40X		TUMOR FREE	Elevated	NO	NO	Complete Remission/Response
TCGA-AL-3473-01A	NO	NO			55	51.80.0	Nationwide Children's Hospital	TCGA-AL-3473-F4274	2b9180ff-287c-4763-9056-b6370a6eb226	TCGA-AL-3473	M0	N0	T2	Stage II	22	15			0				970F9ADF-D28C-481A-B18C-D80CBD8AB338			Normal	No	YES			Left		33	12	11		0		No	M0	N0	T2	3473		TUMOR FREE	Normal		YES
TCGA-2Z-A9J5-01A					80	398.47.0	Nationwide Children's Hospital	TCGA-2Z-A9J5-F69180	44C82AE6-3B34-4780-B514-337D49B55DFD	TCGA-2Z-A9J5	M0	N0	T2	Stage II	22	30			0				8B917D80-D980-4D8C-8528-FE20B6C1B449	Scheduled Follow-up Submission		Normal	No	YES			Right	NO		12	12	NO		32	No	MX	NX	T2	A9J5		TUMOR FREE	Normal	NO	NO
TCGA-G7-A8LB-01A					70	376.51.0	Nationwide Children's Hospital	TCGA-G7-A8LB-F67171	982122D9-F09A-44CD-8FB9-B8C0FA53D388	TCGA-G7-A8LB	M1				22	31			0				BBB736BB-1F68-4B73-BA5E-A98BFDD7DF7C	Scheduled Follow-up Submission	Stable Disease	Low	No	YES	100		Left	NO		12	10	NO		46	No	MX	NX	T2a	A8LB		WITH TUMOR	Normal	NO	NO	Stable Disease
TCGA-5P-A9K0-01A					75	432.42.0	Nationwide Children's Hospital	TCGA-5P-A9K0-F72364	EA7C5736-E86F-46D8-BC8C-98C951E0F4E7	TCGA-5P-A9K0	MX				22	23			0			Normal	08E9F91E-9ED0-4A88-A9E9-30909365D1E2	Scheduled Follow-up Submission		Low	No	YES		Normal	Right	YES		12	7	NO			No	MX	NX	T1a	A9K0			Normal		NO
TCGA-A4-7732-01A					55	194.67.0	Nationwide Children's Hospital	TCGA-A4-7732-F47711	B86EE4AD-21AE-4A91-A834-EE695A643539	TCGA-A4-7732	M0	N0	T2	Stage II	22	28			0				591BD837-4826-4E41-8C46-8D5982B07012	Scheduled Follow-up Submission	Complete Remission/Response		No	YES			Right	NO		12	8	NO			No	MX	NX	T2a	7732		TUMOR FREE		NO	NO	Complete Remission/Response
TCGA-A4-7732-11A					55	194.67.0	Nationwide Children's Hospital	TCGA-A4-7732-F47711	B86EE4AD-21AE-4A91-A834-EE695A643539	TCGA-A4-7732	M0	N0	T2	Stage II	22	28			0				591BD837-4826-4E41-8C46-8D5982B07012	Scheduled Follow-up Submission	Complete Remission/Response		No	YES			Right	NO		12	8	NO			No	MX	NX	T2a	7732		TUMOR FREE		NO	NO	Complete Remission/Response
TCGA-5P-A9K3-01A					59	432.42.0	Nationwide Children's Hospital			TCGA-5P-A9K3	MX				22				0			Normal	F5726B4B-5A99-4EC0-8369-4A3B2DA2F8A8			Low	No	YES		Elevated	Right			12				50	No	MX	NX	T2	A9K3			Normal		NO
TCGA-BQ-7061-01A					83	162.70.0	Nationwide Children's Hospital	TCGA-BQ-7061-F16942	21f8d2f2-a71b-49fd-94a6-d3015f514445	TCGA-BQ-7061	M0	NX	T3a	Stage I	22	27			0				44A186E7-EDBF-4B68-A560-3D84F3546B60	Scheduled Follow-up Submission		Low	No	YES			Left			12	9				No	M0	NX	T1b	7061		TUMOR FREE	Low		NO
TCGA-BQ-7061-11A					83	162.70.0	Nationwide Children's Hospital	TCGA-BQ-7061-F16942	21f8d2f2-a71b-49fd-94a6-d3015f514445	TCGA-BQ-7061	M0	NX	T3a	Stage I	22	27			0				44A186E7-EDBF-4B68-A560-3D84F3546B60	Scheduled Follow-up Submission		Low	No	YES			Left			12	9				No	M0	NX	T1b	7061		TUMOR FREE	Low		NO
TCGA-BQ-7050-01A					53	162.70.0	Nationwide Children's Hospital	TCGA-BQ-7050-F16737	cd8f285f-c3a2-4863-9962-51d360d55352	TCGA-BQ-7050	M0	N0	T1a	Stage I	22	26			0				2A674114-4F10-47A6-9909-4BFB993AEF4A	Scheduled Follow-up Submission		Low	No	YES			Left		4	12	9		0		No	M0	N0	T1a	7050		TUMOR FREE	Normal		YES
TCGA-BQ-7050-11A					53	162.70.0	Nationwide Children's Hospital	TCGA-BQ-7050-F16737	cd8f285f-c3a2-4863-9962-51d360d55352	TCGA-BQ-7050	M0	N0	T1a	Stage I	22	26			0				2A674114-4F10-47A6-9909-4BFB993AEF4A	Scheduled Follow-up Submission		Low	No	YES			Left		4	12	9		0		No	M0	N0	T1a	7050		TUMOR FREE	Normal		YES
TCGA-DZ-6133-01A					66	162.70.0	Nationwide Children's Hospital	TCGA-DZ-6133-F12714	debc12c9-e2a3-4794-8fca-277d2deca1ae	TCGA-DZ-6133					22	6			0				CC16856D-B9BE-4838-BB83-E7A3FF0C89F7				No	YES			Right			12	6				No	MX	NX	T1a	6133		TUMOR FREE			NO
TCGA-DZ-6133-11A					66	162.70.0	Nationwide Children's Hospital	TCGA-DZ-6133-F12714	debc12c9-e2a3-4794-8fca-277d2deca1ae	TCGA-DZ-6133					22	6			0				CC16856D-B9BE-4838-BB83-E7A3FF0C89F7				No	YES			Right			12	6				No	MX	NX	T1a	6133		TUMOR FREE			NO
TCGA-AL-3466-01A	NO	YES	NO	YES	41	51.80.0	Nationwide Children's Hospital	TCGA-AL-3466-F4264	d27db57c-ff97-465e-bdab-842aa96073b9	TCGA-AL-3466	M1	N1	T3b	Stage IV	22	15		147	0	138			8A714996-6214-49F4-953B-60CCA8BFBE67			Low	No	YES	0		Right		2	12	11		2	10	No	M1	N1	T3b	3466		WITH TUMOR	Normal		YES
TCGA-UZ-A9PM-01A					62	398.47.0	Nationwide Children's Hospital	TCGA-UZ-A9PM-F70541	B3C6A5F4-AC68-4BB5-8178-3B9492EC43F3	TCGA-UZ-A9PM	M0				22	23							D26A0F18-4296-467A-82BF-68AB9AE2503A	Scheduled Follow-up Submission	Complete Remission/Response		No	YES			Left	NO		12	2	NO		20	No	MX	N0	T2	A9PM		TUMOR FREE		NO	NO	Complete Remission/Response
TCGA-MH-A55Z-01A					65	281.63.0	Nationwide Children's Hospital	TCGA-MH-A55Z-F56671	03611162-536D-4573-8E4E-D5F9E2DCE13D	TCGA-MH-A55Z	MX	N0	T1b	Stage I	22	17			0				D19AB09E-AB42-4F9A-975B-88B669F67D87	Scheduled Follow-up Submission	Complete Remission/Response	Low	No	YES			Right	NO		12	2	NO			No	MX	NX	T1b	A55Z		TUMOR FREE		NO	NO	Complete Remission/Response
TCGA-Y8-A896-01A					62	376.51.0	Nationwide Children's Hospital	TCGA-Y8-A896-F66617	7ACC099B-029F-46DE-86ED-FB2A33D429C7	TCGA-Y8-A896	MX				22	23			0				4C57B41C-7001-4906-8ED6-5203C69F0727	Scheduled Follow-up Submission	Complete Remission/Response		No	YES			Left	NO		12	10	NO		50	No	MX	NX	T3a	A896		TUMOR FREE		NO	NO	Complete Remission/Response
TCGA-SX-A7SQ-01A					48	376.51.0	Nationwide Children's Hospital	TCGA-SX-A7SQ-F62188	4DC05515-2BE3-4871-ABD3-CF267C547286	TCGA-SX-A7SQ	M0	NX	T1	Stage I	22	14			0		0		5A5BB5FE-2DAE-46E1-ADCC-EC036EE2B466	Scheduled Follow-up Submission	Complete Remission/Response	Normal	No	YES	100		Left	NO		12	7	NO			No	M0	NX	T1	A7SQ		TUMOR FREE	Normal	NO	NO	Complete Remission/Response
TCGA-A4-8312-01A					60	246.62.0	Nationwide Children's Hospital	TCGA-A4-8312-F58967	C4307C70-ADF3-4F66-B556-26B19F9E0185	TCGA-A4-8312	M0	N0	T1	Stage I	22	29			0				26CE6215-D009-4016-95C5-DF6244F4E808	Scheduled Follow-up Submission	Complete Remission/Response	Low	No	YES			Left	NO		12	4	NO			No	MX	NX	T1	8312		TUMOR FREE	Normal	NO	NO	Complete Remission/Response
TCGA-GL-6846-01A					52	162.70.0	Nationwide Children's Hospital	TCGA-GL-6846-F21657	f4891649-fcd4-48eb-b377-1d7b21887654	TCGA-GL-6846					22	8			0		0		6368B782-6A92-413D-A8D6-09BCA63AB416	Scheduled Follow-up Submission		Normal	No	YES			Right		2	12	5		2		No	MX	N1	T4	6846	Other	TUMOR FREE	Normal		YES
TCGA-GL-6846-11A					52	162.70.0	Nationwide Children's Hospital	TCGA-GL-6846-F21657	f4891649-fcd4-48eb-b377-1d7b21887654	TCGA-GL-6846					22	8			0		0		6368B782-6A92-413D-A8D6-09BCA63AB416	Scheduled Follow-up Submission		Normal	No	YES			Right		2	12	5		2		No	MX	N1	T4	6846	Other	TUMOR FREE	Normal		YES
TCGA-MH-A561-01A					66	281.63.0	Nationwide Children's Hospital	TCGA-MH-A561-F56673	C8A79626-A67E-40BF-8E82-FD7DCA199069	TCGA-MH-A561	MX	NX	T1a	Stage I	22	17			0				B949FDAD-7DF9-41DB-9D1A-EE6941235BC7	Scheduled Follow-up Submission	Complete Remission/Response	Normal	No	YES			Left	NO		12	2	NO			No	MX	NX	T1a	A561		TUMOR FREE	Normal	NO	NO	Complete Remission/Response
TCGA-B1-A47N-01A					62	266.63.0	Nationwide Children's Hospital	TCGA-B1-A47N-F58466	2A498F05-1175-499B-9B69-3072436E4769	TCGA-B1-A47N	MX	N0	T1a	Stage I	22	10			0				5AE3A3DC-2DA5-46F4-8FD6-96B801BCB805		Complete Remission/Response		No	YES			Left			12	4	NO			No	MX	NX	T1a	A47N		TUMOR FREE		NO		Complete Remission/Response
TCGA-DW-7837-01A					43	194.67.0	Nationwide Children's Hospital	TCGA-DW-7837-F21892	328bf4a0-5b8c-428a-a662-02cc1e148369	TCGA-DW-7837	M0	N0	T1a	Stage I	22	15			0		0		D220A19E-FEBD-4059-8984-681FB529236E	Scheduled Follow-up Submission		Normal	No	YES	100	Normal	Right			12	2				Yes	MX	NX	T1b	7837	Other	WITH TUMOR	Normal		NO
TCGA-BQ-5883-01A	NO	NO	NO	NO	79	71.75.0	Nationwide Children's Hospital	TCGA-BQ-5883-F13750	36662af0-f763-4fc6-b3a0-dbdf8916f3be	TCGA-BQ-5883	M0	NX	T1a	Stage I	22	11			0				523B5581-D6DD-4041-9BA9-C7B08C0F450F			Normal	No	YES			Right			12	7				No	M0	NX	T1a	5883		TUMOR FREE	Normal		NO
TCGA-BQ-5883-11A	NO	NO	NO	NO	79	71.75.0	Nationwide Children's Hospital	TCGA-BQ-5883-F13750	36662af0-f763-4fc6-b3a0-dbdf8916f3be	TCGA-BQ-5883	M0	NX	T1a	Stage I	22	11			0				523B5581-D6DD-4041-9BA9-C7B08C0F450F			Normal	No	YES			Right			12	7				No	M0	NX	T1a	5883		TUMOR FREE	Normal		NO
TCGA-B9-5155-01A					71	71.75.0	Nationwide Children's Hospital	TCGA-B9-5155-F15286	4a13252a-77ff-4fe6-b978-60ba19aecf5b	TCGA-B9-5155	M0	N0	T3a	Stage III	22	16			0				79B65081-390D-48B1-8421-7DE824207AD0	Scheduled Follow-up Submission		Low	No	YES			Right			12	8				Yes		NX	T3a	5155		TUMOR FREE	Normal		NO
TCGA-5P-A9JV-01A					49	432.42.0	Nationwide Children's Hospital	TCGA-5P-A9JV-F72362	98B5E8E2-8A87-43F5-ABF7-D11CE3855349	TCGA-5P-A9JV	MX				22	23			0			Normal	ED4FFF26-9E96-45A5-A3BC-9F31ECC956AE	Scheduled Follow-up Submission		Low	No	YES			Left	YES		12	7				Yes, History of Synchronous/Bilateral Malignancy		NX	T1a	A9JV			Normal		NO
TCGA-B3-3925-01A					52	51.80.0	Nationwide Children's Hospital	TCGA-B3-3925-F17997	de8ea2e9-05c4-4afe-bfea-c00840d9a37f	TCGA-B3-3925					22	2			0				24898B8A-1088-43C2-8829-9301680CE83B	Scheduled Follow-up Submission		Normal	No	YES			Left			12	11				No	M0	NX	T3a	3925		TUMOR FREE	Normal		NO
TCGA-B3-3925-11A					52	51.80.0	Nationwide Children's Hospital	TCGA-B3-3925-F17997	de8ea2e9-05c4-4afe-bfea-c00840d9a37f	TCGA-B3-3925					22	2			0				24898B8A-1088-43C2-8829-9301680CE83B	Scheduled Follow-up Submission		Normal	No	YES			Left			12	11				No	M0	NX	T3a	3925		TUMOR FREE	Normal		NO
TCGA-DW-7834-01A	NO	NO	NO	NO	53	194.67.0	Nationwide Children's Hospital	TCGA-DW-7834-F21896	10385d29-63b0-41f5-93ff-a097b2385645	TCGA-DW-7834	M0	N0	T1a	Stage I	22	15			0		2		9F52924F-5CFC-49F1-B056-B7EA3257B4E4	Scheduled Follow-up Submission		Normal	No	YES	80	Normal	Left			12	2			80	Yes	MX	NX	T1	7834	Other	TUMOR FREE	Normal		NO
TCGA-BQ-5884-01A					59	71.75.0	Nationwide Children's Hospital	TCGA-BQ-5884-F11694	1f850955-8bb6-49a4-a79a-b097895bc291	TCGA-BQ-5884	M0	NX	T1a	Stage I	22	13			0				9CD8AD26-76EA-47E3-9A85-15A3C4D7F8B8			Normal	No	YES			Right			12	5				No	M0	NX	T1a	5884		TUMOR FREE	Low		NO
TCGA-BQ-5884-11A					59	71.75.0	Nationwide Children's Hospital	TCGA-BQ-5884-F11694	1f850955-8bb6-49a4-a79a-b097895bc291	TCGA-BQ-5884	M0	NX	T1a	Stage I	22	13			0				9CD8AD26-76EA-47E3-9A85-15A3C4D7F8B8			Normal	No	YES			Right			12	5				No	M0	NX	T1a	5884		TUMOR FREE	Low		NO
TCGA-Y8-A897-01A					68	376.51.0	Nationwide Children's Hospital	TCGA-Y8-A897-F66622	D7030457-8301-4485-9CBB-E1776272760D	TCGA-Y8-A897	MX				22	23			0				43B07CEB-8CF5-42E9-91D0-47E83385B2F6	Scheduled Follow-up Submission	Complete Remission/Response		No	YES			Left	NO	34	12	10	NO	0		No	MX	N0	T1a	A897		TUMOR FREE		NO	YES	Complete Remission/Response
TCGA-2Z-A9J8-01A	NO	NO	NO	NO	50	432.42.0	Nationwide Children's Hospital	TCGA-2Z-A9J8-F69105	44F84852-6D8C-4945-8E43-BF3C38DDC8E7	TCGA-2Z-A9J8	M0	N0	T1b	Stage I	22	29			0	2788			42921B8C-3FE3-4DC0-8510-2514EA37FDE4	Scheduled Follow-up Submission	Progressive Disease	Low	No	YES			Left	NO		12	12	YES		60	No	MX	NX	T1b	A9J8		WITH TUMOR	Normal		NO
TCGA-G7-6793-01A					60	162.70.0	Nationwide Children's Hospital	TCGA-G7-6793-F32254	69768044-0D1C-4DAB-BEBC-D4BEC70C7F5B	TCGA-G7-6793	M0	N2	T2	Stage IV	22	11			0		4		76638084-0C5F-45EA-BC28-DC1B7DD6F8EE	Scheduled Follow-up Submission		Low	No	YES	50		Left		15	12	5		9	30	No	MX	N2	T3a	6793	Post Adjuvant Therapy	WITH TUMOR	Normal		YES
TCGA-2Z-A9J6-01A					60	398.47.0	Nationwide Children's Hospital	TCGA-2Z-A9J6-F69114	A0B6A173-BD10-4B9E-A79F-A22779B51E0A	TCGA-2Z-A9J6	M0	N0	T1a	Stage I	22	29			0				9153442E-4988-4875-BB44-B1242E63E3C8	Scheduled Follow-up Submission		Normal	No	YES			Left	NO		12	12	NO			No	MX	NX	T1a	A9J6		TUMOR FREE	Normal	NO	NO
TCGA-A4-8098-01A					73	246.62.0	Nationwide Children's Hospital	TCGA-A4-8098-F64123	D77D8BB6-7F20-4EF7-BF62-64DDF7CF1B66	TCGA-A4-8098	M0	N0	T1	Stage I	22	26			0		2		3DB467B7-D29C-44AC-89C3-62124EA2B587	Scheduled Follow-up Submission	Complete Remission/Response		No	YES	80		Right	NO		12	8	NO			No	MX	NX	T1a	8098		TUMOR FREE		NO	NO	Complete Remission/Response
TCGA-UZ-A9PV-01A					65	432.42.0	Nationwide Children's Hospital	TCGA-UZ-A9PV-F70555	B108E729-F85F-47DC-B610-A11A729DD980	TCGA-UZ-A9PV	M0				22	23							378A93D9-F64A-4972-ABA2-A79AFE2BD78C	Scheduled Follow-up Submission			No	YES			Left	NO		12	2				No	MX	NX	T1	A9PV		TUMOR FREE		NO	NO	Complete Remission/Response
TCGA-BQ-5885-01A					63	71.75.0	Nationwide Children's Hospital	TCGA-BQ-5885-F11698	4377ac3b-c466-4209-93a2-862214dde771	TCGA-BQ-5885	M0	N0	T2a	Stage II	22	13			0				8B790A66-CD8D-48ED-A209-BF732203376D			Normal	No	YES			Left		15	12	5		0		No	M0	N0	T3	5885		TUMOR FREE	Normal		YES
TCGA-BQ-5885-11A					63	71.75.0	Nationwide Children's Hospital	TCGA-BQ-5885-F11698	4377ac3b-c466-4209-93a2-862214dde771	TCGA-BQ-5885	M0	N0	T2a	Stage II	22	13			0				8B790A66-CD8D-48ED-A209-BF732203376D			Normal	No	YES			Left		15	12	5		0		No	M0	N0	T3	5885		TUMOR FREE	Normal		YES
TCGA-B1-A656-01A					64	325.59.0	Nationwide Children's Hospital	TCGA-B1-A656-F69338	41B09136-FDD7-403B-B404-ABC733432CFB	TCGA-B1-A656	M0				22	5			0				FABA810D-BAB2-4AAD-B5A3-5A8A586DDD73	Scheduled Follow-up Submission	Complete Remission/Response		No	YES			Left	NO		12	1	NO			No	M0	N0	T1a	A656		TUMOR FREE		NO	NO	Complete Remission/Response
TCGA-BQ-5882-01A	NO	NO	NO	NO	54	71.75.0	Nationwide Children's Hospital	TCGA-BQ-5882-F11693	29595ce8-40d6-46d6-9332-6d15cd8449ec	TCGA-BQ-5882	M0	N0	T3a	Stage III	22	13			0	340			1C179B0D-F801-4082-9C01-4F1050FA7E6D			Normal	No	YES			Right		18	12	5		0		No	M0	N0	T3b	5882		WITH TUMOR	Normal		YES
TCGA-BQ-5882-11A	NO	NO	NO	NO	54	71.75.0	Nationwide Children's Hospital	TCGA-BQ-5882-F11693	29595ce8-40d6-46d6-9332-6d15cd8449ec	TCGA-BQ-5882	M0	N0	T3a	Stage III	22	13			0	340			1C179B0D-F801-4082-9C01-4F1050FA7E6D			Normal	No	YES			Right		18	12	5		0		No	M0	N0	T3b	5882		WITH TUMOR	Normal		YES
TCGA-IA-A83V-01A					63	364.52.0	Nationwide Children's Hospital			TCGA-IA-A83V	MX	NX	T1	Stage I	22				0				D229BB23-FEA5-4065-87AE-3B513754B371			Low	No	YES			Left			12				40	No	MX	NX	T1b	A83V			Normal		NO
TCGA-IA-A83V-11A					63	364.52.0	Nationwide Children's Hospital			TCGA-IA-A83V	MX	NX	T1	Stage I	22				0				D229BB23-FEA5-4065-87AE-3B513754B371			Low	No	YES			Left			12				40	No	MX	NX	T1b	A83V			Normal		NO
TCGA-SX-A7SR-01A					66	376.51.0	Nationwide Children's Hospital	TCGA-SX-A7SR-F62189	07B0408D-BE3E-40A7-B53D-6E2DFB7A1662	TCGA-SX-A7SR	M0	NX	T2a	Stage II	22	14			0		0		2DA6EECC-FB84-446C-8EAE-1D872A96EDB9	Scheduled Follow-up Submission	Complete Remission/Response	Low	No	YES	100		Right	NO		12	7	NO		50	No	M0	NX	T2a	A7SR		TUMOR FREE	Normal	NO	NO	Complete Remission/Response
TCGA-B9-4115-01A					53	51.80.0	Nationwide Children's Hospital	TCGA-B9-4115-F4557	7ad8ffd4-3533-4424-aac7-203225c4f669	TCGA-B9-4115	M0	N0	T1a	Stage I	22	8			0				C9C3EC13-41C0-4974-89EC-A89D90F2D280			Low	No	YES		Elevated	Right			12	12			15	No		NX	T1a	4115		TUMOR FREE	Low		NO
TCGA-B9-4115-11A					53	51.80.0	Nationwide Children's Hospital	TCGA-B9-4115-F4557	7ad8ffd4-3533-4424-aac7-203225c4f669	TCGA-B9-4115	M0	N0	T1a	Stage I	22	8			0				C9C3EC13-41C0-4974-89EC-A89D90F2D280			Low	No	YES		Elevated	Right			12	12			15	No		NX	T1a	4115		TUMOR FREE	Low		NO
TCGA-G7-6797-01A					46	162.70.0	Nationwide Children's Hospital	TCGA-G7-6797-F32230	DE5CE155-1E09-453B-B0AB-1C66F843BBF5	TCGA-G7-6797	M0	N0	T3b	Stage III	22	9			0		0		017F4637-D574-4058-BCE2-A80FDA6FF39A	Scheduled Follow-up Submission		Normal	No	YES	90		Left			12	5				No	MX	NX	T1a	6797	Post Adjuvant Therapy	TUMOR FREE	Normal		NO
TCGA-UZ-A9PO-01A					80	398.47.0	Nationwide Children's Hospital	TCGA-UZ-A9PO-F70549	BFA407D9-E4A0-4FF3-A05A-ED71BB19A673	TCGA-UZ-A9PO	M0				22	23							85EFE144-51B9-4D9F-8B34-BD4CD4489EA3	Scheduled Follow-up Submission	Complete Remission/Response		No	YES			Right	NO		12	2	NO		40	Yes, History of Prior Malignancy	MX	NX	T1a	A9PO		TUMOR FREE		NO	NO	Complete Remission/Response
TCGA-BQ-5881-01A					69	71.75.0	Nationwide Children's Hospital	TCGA-BQ-5881-F11691	e73ab288-e35b-4daf-9b79-882857455f22	TCGA-BQ-5881	M0	NX	T1a	Stage I	22	13			0				1DF93AC6-7C5F-4CE8-ABE0-BD639A2B82EC			Normal	No	YES			Right			12	5				No	M0	NX	T1a	5881		TUMOR FREE	Normal		NO
TCGA-BQ-5881-11A					69	71.75.0	Nationwide Children's Hospital	TCGA-BQ-5881-F11691	e73ab288-e35b-4daf-9b79-882857455f22	TCGA-BQ-5881	M0	NX	T1a	Stage I	22	13			0				1DF93AC6-7C5F-4CE8-ABE0-BD639A2B82EC			Normal	No	YES			Right			12	5				No	M0	NX	T1a	5881		TUMOR FREE	Normal		NO
TCGA-EV-5902-01A					58	71.75.0	Nationwide Children's Hospital	TCGA-EV-5902-F11961	0ffc35c2-ad8f-4711-ad09-4f23696ef3e4	TCGA-EV-5902	M0	N0	T1a	Stage I	22	18			0		0		1C5D7377-DE3B-4890-A665-E40448F0EDBE			Normal	No	YES	90		Left			12	5				No	M0	NX	T1	5902	Other	TUMOR FREE	Normal		NO
TCGA-A4-A5XZ-01A					65	325.59.0	Nationwide Children's Hospital	TCGA-A4-A5XZ-F65828	6CBB6B64-CCCA-45F5-8253-C4970D9B2EA8	TCGA-A4-A5XZ	M0	N0	T2	Stage II	22	30			0				554A832A-9B8B-4ADA-924A-0082EB1DA4D5	Scheduled Follow-up Submission	Complete Remission/Response	Normal	No	YES			Right	NO		12	9	NO			No	MX	NX	T2a	A5XZ		TUMOR FREE	Normal	NO	NO	Complete Remission/Response
TCGA-A4-A5XZ-11A					65	325.59.0	Nationwide Children's Hospital	TCGA-A4-A5XZ-F65828	6CBB6B64-CCCA-45F5-8253-C4970D9B2EA8	TCGA-A4-A5XZ	M0	N0	T2	Stage II	22	30			0				554A832A-9B8B-4ADA-924A-0082EB1DA4D5	Scheduled Follow-up Submission	Complete Remission/Response	Normal	No	YES			Right	NO		12	9	NO			No	MX	NX	T2a	A5XZ		TUMOR FREE	Normal	NO	NO	Complete Remission/Response
TCGA-2Z-A9JN-01A					50	432.42.0	Nationwide Children's Hospital	TCGA-2Z-A9JN-F69210	D34F2F43-7C37-4C59-99EF-27AE6BCA3AF1	TCGA-2Z-A9JN	M0	N0	T1a	Stage I	22	30			0				C2AE64AD-F582-4AF4-A8C2-0F857016ECBF	Scheduled Follow-up Submission	Complete Remission/Response	Normal	No	YES	100		Right	NO		12	12	NO		50	No	MX	NX	T1a	A9JN	Post Adjuvant Therapy	TUMOR FREE	Normal	NO	NO	Complete Remission/Response
TCGA-B3-A6W5-01A					43	344.54.0	Nationwide Children's Hospital	TCGA-B3-A6W5-F58064	527ACF14-8E22-4ADF-8905-74A0988F641C	TCGA-B3-A6W5	M0				22	31			0				FF63CC32-90F0-43E4-B513-4BE56AD64646	Scheduled Follow-up Submission	Complete Remission/Response	Low	No	YES			Right			12	3	NO			Yes, History of Synchronous/Bilateral Malignancy	MX	NX	T1	A6W5		TUMOR FREE	Normal	NO	NO	Complete Remission/Response
TCGA-B3-A6W5-11A					43	344.54.0	Nationwide Children's Hospital	TCGA-B3-A6W5-F58064	527ACF14-8E22-4ADF-8905-74A0988F641C	TCGA-B3-A6W5	M0				22	31			0				FF63CC32-90F0-43E4-B513-4BE56AD64646	Scheduled Follow-up Submission	Complete Remission/Response	Low	No	YES			Right			12	3	NO			Yes, History of Synchronous/Bilateral Malignancy	MX	NX	T1	A6W5		TUMOR FREE	Normal	NO	NO	Complete Remission/Response
TCGA-AL-7173-01A			NO	NO	72	194.67.0	Nationwide Children's Hospital	TCGA-AL-7173-F29011	ac0ee290-1c2f-429b-9482-928f39825946	TCGA-AL-7173	MX	N2	T2	Stage IV	22	22			0	332		Elevated	6E2ED1EF-7DCE-4962-AA36-8CE273005755	Additional New Tumor Event		Normal	No	YES		Normal	Right		14	12	2		4	50	No	M0	N2	T3	7173		WITH TUMOR	Normal		YES
TCGA-UZ-A9PS-01A	NO	NO	YES		62	432.42.0	Nationwide Children's Hospital	TCGA-UZ-A9PS-F70552	2678EA08-996E-4268-A95E-9190063ECECB	TCGA-UZ-A9PS	M0				22	23	65			55			8D69F33C-3170-4A80-8BB6-91CB86CAD331	Scheduled Follow-up Submission	Complete Remission/Response		No	YES			Left	NO		12	2	YES		15	No	MX	NX	T2	A9PS		TUMOR FREE		NO	NO	Complete Remission/Response
TCGA-UZ-A9PS-05A	NO	NO	YES		62	432.42.0	Nationwide Children's Hospital	TCGA-UZ-A9PS-F70552	2678EA08-996E-4268-A95E-9190063ECECB	TCGA-UZ-A9PS	M0				22	23	65			55			8D69F33C-3170-4A80-8BB6-91CB86CAD331	Scheduled Follow-up Submission	Complete Remission/Response		No	YES			Left	NO		12	2	YES		15	No	MX	NX	T2	A9PS		TUMOR FREE		NO	NO	Complete Remission/Response
TCGA-IZ-A6M9-01A					63	325.59.0	Nationwide Children's Hospital	TCGA-IZ-A6M9-F64078	C684DF76-DC70-4E95-AAB5-487D5A9646E2	TCGA-IZ-A6M9	M0	NX	T1a	Stage I	22	26			0				FCDA60F3-D705-4ABF-A639-159393C42F1D	Scheduled Follow-up Submission	Complete Remission/Response		No	YES			Right	NO		12	8	NO			No	MX	NX	T1a	A6M9		TUMOR FREE		NO	NO	Complete Remission/Response
TCGA-2Z-A9JO-01A					56	432.42.0	Nationwide Children's Hospital	TCGA-2Z-A9JO-F69124	6EBF9061-4A25-49DB-B155-F816072370D5	TCGA-2Z-A9JO	MX	N0	T1b	Stage I	22	29			0		0		582B5091-2333-4A9B-BF97-7C7A6412E071	Scheduled Follow-up Submission	Complete Remission/Response	Normal	No	YES			Right	NO		12	12	NO		11.25	No	MX	N0	T1b	A9JO	Post Adjuvant Therapy	TUMOR FREE	Normal	NO	NO	Complete Remission/Response
TCGA-G7-6792-01A					40	162.70.0	Nationwide Children's Hospital	TCGA-G7-6792-F32251	73788594-D630-4FCC-97BD-E247B21A2F9C	TCGA-G7-6792	M0	N0	T1b	Stage I	22	10			0		0		7CB29997-65E5-4515-B023-357FE3413227	Scheduled Follow-up Submission		Normal	No	YES	90		Left			12	5			21	No	MX	NX	T1b	6792	Post Adjuvant Therapy	TUMOR FREE	Normal		NO
TCGA-WN-AB4C-01A					60	432.42.0	Nationwide Children's Hospital	TCGA-WN-AB4C-F66620	B9BAB82A-00CE-43DE-B586-29E1A21DBC2E	TCGA-WN-AB4C	MX	NX	T1a	Stage I	22	21			0				00BBD7C2-3170-468B-B607-7A34E580A642	Scheduled Follow-up Submission	Complete Remission/Response	Normal	No	YES		Normal	Right	NO		12	10	NO			No	MX	NX	T1a	AB4C		TUMOR FREE	Normal	NO	NO	Complete Remission/Response
TCGA-2Z-A9JT-01A					71	432.42.0	Nationwide Children's Hospital	TCGA-2Z-A9JT-F69213	EAB206AB-3B42-47DF-826E-B31F312F9B7A	TCGA-2Z-A9JT	M0	N0	T1a	Stage I	22	30			0				CC452DB0-70BD-4A9A-88EB-E2440C07300C	Scheduled Follow-up Submission	Complete Remission/Response	Normal	No	YES	90		Right	NO		12	12	NO			Yes, History of Prior Malignancy	MX	NX	T1a	A9JT	Post Adjuvant Therapy	TUMOR FREE	Low	NO	NO	Complete Remission/Response
TCGA-SX-A7SS-01A					67	376.51.0	Nationwide Children's Hospital	TCGA-SX-A7SS-F63427	ADFEE08E-29C0-4B53-A524-C2447CA6E960	TCGA-SX-A7SS	M0	N0	T1a	Stage I	22	9			0		0		61FC6584-3957-4DFE-9682-35009E145C9B	Scheduled Follow-up Submission	Complete Remission/Response	Normal	No	YES	100		Right	NO	1	12	8	NO	0	50	No	M0	N0	T1	A7SS		TUMOR FREE	Normal	NO	YES	Complete Remission/Response
TCGA-BQ-5878-01A	YES	NO	NO	NO	79	71.75.0	Nationwide Children's Hospital	TCGA-BQ-5878-F11676	6060a29e-4e13-4fc1-b84a-3a88694f4608	TCGA-BQ-5878	M0	N1	T3a	Stage III	22	13			0	1022			50B2560F-859F-4EA3-8D26-D15724658102			Normal	No	YES			Left		24	12	5		1		No	M0	N1	T3a	5878		WITH TUMOR	Normal		YES
TCGA-BQ-5878-11A	YES	NO	NO	NO	79	71.75.0	Nationwide Children's Hospital	TCGA-BQ-5878-F11676	6060a29e-4e13-4fc1-b84a-3a88694f4608	TCGA-BQ-5878	M0	N1	T3a	Stage III	22	13			0	1022			50B2560F-859F-4EA3-8D26-D15724658102			Normal	No	YES			Left		24	12	5		1		No	M0	N1	T3a	5878		WITH TUMOR	Normal		YES
TCGA-A4-A5DU-01A					45	299.64.0	Nationwide Children's Hospital	TCGA-A4-A5DU-F64124	B9EBEC2A-A5A5-4C6E-9DCA-A68CCE2EC9F1	TCGA-A4-A5DU	M0	N0	T1	Stage I	22	26			0		1		FA67BBF0-F1EA-40F3-A42C-CF8E83928752	Scheduled Follow-up Submission	Complete Remission/Response	Low	No	YES	90		Left	NO		12	8	NO			No	MX	NX	T1a	A5DU		TUMOR FREE	Low	NO	NO	Complete Remission/Response
TCGA-HE-7129-01A						162.70.0	Nationwide Children's Hospital	TCGA-HE-7129-F19242	df67cf89-32d8-4d20-a5a4-43a51af2cffb	TCGA-HE-7129	M0				22	17					0	Elevated	64FE7D57-2963-4208-84B7-84E9E93113F6	Scheduled Follow-up Submission		Normal	No	YES			Right			12	11				No	M0	NX	T2	7129	Other	TUMOR FREE	Normal		NO
TCGA-A4-A57E-01A					59	281.63.0	Nationwide Children's Hospital	TCGA-A4-A57E-F64125	0A7D0B1C-D8CC-4724-A2D4-70837727A92F	TCGA-A4-A57E	M1	N0	T1	Stage IV	22	26			0				BDA16111-EC19-4CC5-907E-213BF7C95291	Scheduled Follow-up Submission	Progressive Disease		No	YES			Left	NO	1	12	8	NO	0	50	No	M1	N0	T2a	A57E		WITH TUMOR		YES	YES	Progressive Disease
TCGA-A4-A57E-11A					59	281.63.0	Nationwide Children's Hospital	TCGA-A4-A57E-F64125	0A7D0B1C-D8CC-4724-A2D4-70837727A92F	TCGA-A4-A57E	M1	N0	T1	Stage IV	22	26			0				BDA16111-EC19-4CC5-907E-213BF7C95291	Scheduled Follow-up Submission	Progressive Disease		No	YES			Left	NO	1	12	8	NO	0	50	No	M1	N0	T2a	A57E		WITH TUMOR		YES	YES	Progressive Disease
TCGA-DW-7841-01A					61	194.67.0	Nationwide Children's Hospital	TCGA-DW-7841-F21856	b4088218-e45f-45c0-b99c-77abf42568aa	TCGA-DW-7841	M0	N0	T1a	Stage I	22	17			0		1		7C737EF0-864F-4F71-8F20-B7F345809D77	Scheduled Follow-up Submission		Normal	No	YES	80	Normal	Left			12	2				Yes	MX	NX	T1b	7841	Other	TUMOR FREE	Low		NO
TCGA-B9-A5W7-01A	NO	NO	YES		47	325.59.0	Nationwide Children's Hospital	TCGA-B9-A5W7-F57581	1275F9B8-2D67-4A70-8A8A-37FDE0CB188F	TCGA-B9-A5W7	M0	N0	T1a	Stage I	22	17	584		0	564			CCF4EFC7-8767-4D7D-800B-37FAFD3AC856	Scheduled Follow-up Submission		Normal	No	YES			Right	NO		12	3	YES			Yes, History of Prior Malignancy		NX	T1a	A5W7		TUMOR FREE	Normal	NO	NO	Complete Remission/Response
TCGA-BQ-5889-01A	YES	YES	NO	NO	63	71.75.0	Nationwide Children's Hospital	TCGA-BQ-5889-F11707	74533c7a-972b-406d-8659-9f36fc3c3b8a	TCGA-BQ-5889	M0	N1	T3a	Stage III	22	13			0	-35			41524642-7DCF-43A1-BE38-A7FDD199137E			Low	No	YES			Left		32	12	5		21		No	M1	N1	T3b	5889		WITH TUMOR	Normal		YES
TCGA-BQ-5889-11A	YES	YES	NO	NO	63	71.75.0	Nationwide Children's Hospital	TCGA-BQ-5889-F11707	74533c7a-972b-406d-8659-9f36fc3c3b8a	TCGA-BQ-5889	M0	N1	T3a	Stage III	22	13			0	-35			41524642-7DCF-43A1-BE38-A7FDD199137E			Low	No	YES			Left		32	12	5		21		No	M1	N1	T3b	5889		WITH TUMOR	Normal		YES
TCGA-PJ-A5Z9-01A			NO	NO	80	299.64.0	Nationwide Children's Hospital	TCGA-PJ-A5Z9-F57700	B6B6F226-6586-4A4F-857F-2ACB14CCC842	TCGA-PJ-A5Z9	MX	NX	T1a	Stage I	22	21			0				ED5AABAB-FFD0-4C8C-90AF-0A110B63361F	Scheduled Follow-up Submission	Complete Remission/Response	Low	No	YES		Normal	Left	NO		12	3	NO		25	Yes, History of Synchronous/Bilateral Malignancy	MX	NX	T1b	A5Z9		TUMOR FREE	Normal	NO	NO	Complete Remission/Response
TCGA-B9-A44B-01A					70	266.63.0	Nationwide Children's Hospital	TCGA-B9-A44B-F55792	CFE49799-3804-4ABE-ADB8-1DEC28DBF2ED	TCGA-B9-A44B	M0	N0	T3b	Stage III	22	17			0				7D6D0246-9798-4404-93D5-06F281C07379	Scheduled Follow-up Submission			No	YES			Left	YES		12	3			15	Yes, History of Prior Malignancy		NX	T3b	A44B		TUMOR FREE			NO
TCGA-HE-A5NH-01A					62	281.63.0	Nationwide Children's Hospital	TCGA-HE-A5NH-F65001	A7B5182E-74BA-4751-A2CA-8F2E3C36FB4A	TCGA-HE-A5NH	M0				22	17							C1418242-4B3B-419C-AFA4-8F43ABDD7C27	Scheduled Follow-up Submission	Complete Remission/Response	Normal	No	YES			Left	NO		12	9	NO			No		NX	T1a	A5NH		TUMOR FREE	Normal	NO	NO	Complete Remission/Response
TCGA-B9-4117-01A					48	51.80.0	Nationwide Children's Hospital	TCGA-B9-4117-F3441	7854ae7c-6d39-49e7-bc0c-ea4bd2cc6cbb	TCGA-B9-4117	M0	NX	T2	Stage II	22	17			0				3EB6A609-8A0C-40E2-94ED-ED8B01BB7C9F			Normal	No	YES			Left			12	11			15	No		NX	T2	4117		TUMOR FREE	Normal		NO
TCGA-B1-A47O-01A					54	266.63.0	Nationwide Children's Hospital	TCGA-B1-A47O-F58461	8819B5D2-23E0-437E-807D-FCACC99A5B99	TCGA-B1-A47O	M0	N0	T1b	Stage I	22	10			0				D4AE1F79-B768-4B3C-BAC1-04E02DFE98E5		Complete Remission/Response		No	YES		Low	Right			12	4	NO			Yes, History of Prior Malignancy	MX	N0	T1b	A47O		TUMOR FREE	Normal	NO		Complete Remission/Response
TCGA-A4-8517-01A					71	246.62.0	Nationwide Children's Hospital	TCGA-A4-8517-F60200	EE517FE8-3AAD-4E5A-80D5-4790DE90CF5F	TCGA-A4-8517	M0	N0	T1	Stage I	22	31			0		1		F4503749-0F05-4BAE-AA5A-606494ADB9A7	Scheduled Follow-up Submission	Complete Remission/Response		No	YES	80		Right	NO		12	5	NO			No	MX	NX	T1a	8517		TUMOR FREE		NO	NO	Complete Remission/Response
TCGA-4A-A93X-01A					58	386.48.0	Nationwide Children's Hospital	TCGA-4A-A93X-F67792	103FE7DF-5A3C-4F1A-A5EA-7E27596182B5	TCGA-4A-A93X	M1	N1	T3a	Stage IV	22	11			0		1		BAF4CF36-3C0B-43BD-B869-182D9A748DAE	Scheduled Follow-up Submission	Stable Disease	Low	No	YES	90		Right	NO	2	12	11	NO	2		No	MX	N1	T3a	A93X	Post Adjuvant Therapy	WITH TUMOR	Normal	YES	YES	Stable Disease
TCGA-P4-A5EA-01A					54	299.64.0	Nationwide Children's Hospital			TCGA-P4-A5EA	M0	N1	T1	Stage III	22				0				373ABDC3-13B6-4E68-B19A-8A4AE64B180D				No	YES			Left		5	12			1		No	MX	N1	T3a	A5EA					YES
TCGA-P4-A5EA-11A					54	299.64.0	Nationwide Children's Hospital			TCGA-P4-A5EA	M0	N1	T1	Stage III	22				0				373ABDC3-13B6-4E68-B19A-8A4AE64B180D				No	YES			Left		5	12			1		No	MX	N1	T3a	A5EA					YES
TCGA-G7-A8LC-01A					61	376.51.0	Nationwide Children's Hospital	TCGA-G7-A8LC-F67172	BADFFFF1-2216-4417-BF79-FA5E9E6903A1	TCGA-G7-A8LC	MX	N0	T1a	Stage I	22	31			0		0		9565B4E8-5458-412E-992C-A5C1101E80DA	Scheduled Follow-up Submission	Complete Remission/Response	Low	No	YES	100		Right	NO		12	10	NO			No	MX	NX	T1a	A8LC		TUMOR FREE	Normal	NO	NO	Complete Remission/Response
TCGA-PJ-A8JU-01A					81	376.51.0	Nationwide Children's Hospital	TCGA-PJ-A8JU-F68296	F2848061-E07A-4AAC-B156-3182949930B6	TCGA-PJ-A8JU	MX	NX	T1a	Stage I	22	14			0				DCD9F759-9BA2-4271-A6A6-EDA5100F8A9F	Scheduled Follow-up Submission	Complete Remission/Response	Low	No	YES			Right	NO		12	11	NO		5	Yes, History of Prior Malignancy	MX	NX	T1a	A8JU		TUMOR FREE	Normal	NO	NO	Complete Remission/Response
TCGA-2K-A9WE-01A					53	398.47.0	Nationwide Children's Hospital	TCGA-2K-A9WE-F67095	B33C8002-5A5C-4000-8DFA-66B4A99F3585	TCGA-2K-A9WE	M0	NX	T2b		22	4			0				65A877BD-20D3-4A08-A5AF-003FF529286A	Scheduled Follow-up Submission	Complete Remission/Response	Normal	No	YES			Left	NO		12	11	NO			No	M0	NX	T2b	A9WE		TUMOR FREE		NO	NO	Complete Remission/Response
TCGA-A4-8518-01A					48	246.62.0	Nationwide Children's Hospital	TCGA-A4-8518-F58968	5B8FDC05-BDB9-43C3-B1C3-2AF71EBF7DFC	TCGA-A4-8518	M0	N0	T1	Stage I	22	29			0				9F6B7789-B305-484F-95ED-7A915921F34F	Scheduled Follow-up Submission	Complete Remission/Response	Low	No	YES			Left	NO		12	4	NO			No	MX	NX	T1a	8518		TUMOR FREE	Normal	NO	NO	Complete Remission/Response
TCGA-A4-8518-11A					48	246.62.0	Nationwide Children's Hospital	TCGA-A4-8518-F58968	5B8FDC05-BDB9-43C3-B1C3-2AF71EBF7DFC	TCGA-A4-8518	M0	N0	T1	Stage I	22	29			0				9F6B7789-B305-484F-95ED-7A915921F34F	Scheduled Follow-up Submission	Complete Remission/Response	Low	No	YES			Left	NO		12	4	NO			No	MX	NX	T1a	8518		TUMOR FREE	Normal	NO	NO	Complete Remission/Response
TCGA-DW-7839-01A					58	194.67.0	Nationwide Children's Hospital	TCGA-DW-7839-F21876	90633339-bd5d-4671-854d-65f4d37eaef0	TCGA-DW-7839	M0	N0	T1a	Stage I	22	17			0		0		885EBCCE-F402-4939-BD31-20A2FA3AD912	Scheduled Follow-up Submission		Normal	No	YES	100	Elevated	Right			12	2				Yes	MX	NX	T1b	7839	Other	TUMOR FREE	Low		NO
TCGA-BQ-7053-01A					57	162.70.0	Nationwide Children's Hospital	TCGA-BQ-7053-F16741	25084210-fda5-4ded-9f1f-5dcb0b6d2bf4	TCGA-BQ-7053	M0	NX	T3a	Stage III	22	26			0				42619155-55A6-4E5F-B083-08AD4DB8D8AB	Scheduled Follow-up Submission		Low	No	YES			Right			12	9				No	M0	NX	T3	7053		TUMOR FREE	Normal		NO
TCGA-BQ-7053-11A					57	162.70.0	Nationwide Children's Hospital	TCGA-BQ-7053-F16741	25084210-fda5-4ded-9f1f-5dcb0b6d2bf4	TCGA-BQ-7053	M0	NX	T3a	Stage III	22	26			0				42619155-55A6-4E5F-B083-08AD4DB8D8AB	Scheduled Follow-up Submission		Low	No	YES			Right			12	9				No	M0	NX	T3	7053		TUMOR FREE	Normal		NO
TCGA-B9-4113-01A					64	51.80.0	Nationwide Children's Hospital	TCGA-B9-4113-F4553	3ff14b28-05b2-47fa-8d74-64a0eb482f14	TCGA-B9-4113	M0	N0	T1	Stage I	22	8			0				C7D2B705-3A79-43F7-98CA-7812E9E49DEF			Low	No	YES		Normal	Left			12	12				No		NX	T1	4113		TUMOR FREE	Normal		NO
TCGA-B9-4113-11A					64	51.80.0	Nationwide Children's Hospital	TCGA-B9-4113-F4553	3ff14b28-05b2-47fa-8d74-64a0eb482f14	TCGA-B9-4113	M0	N0	T1	Stage I	22	8			0				C7D2B705-3A79-43F7-98CA-7812E9E49DEF			Low	No	YES		Normal	Left			12	12				No		NX	T1	4113		TUMOR FREE	Normal		NO
TCGA-UZ-A9Q0-01A					60	432.42.0	Nationwide Children's Hospital	TCGA-UZ-A9Q0-F70543	B9BFD869-7C3C-4A53-8283-FA7DE19AA199	TCGA-UZ-A9Q0	M0				22	23							2D5130C6-1C01-472E-A9CB-89A1E65A8E37	Scheduled Follow-up Submission	Complete Remission/Response		No	YES			Left	NO		12	2	NO			No	MX	NX	T1	A9Q0		TUMOR FREE		NO	NO	Complete Remission/Response
TCGA-F9-A97G-01A					79	398.47.0	Nationwide Children's Hospital	TCGA-F9-A97G-F67163	8B05DA71-8F64-47C9-8039-B96FAE32813F	TCGA-F9-A97G	M0	N0	T3	Stage III	22	24			0				E6D6AADA-F422-4026-A2B2-165A64200666	Scheduled Follow-up Submission		Normal	No	YES		Normal	Left	YES		12	11			15	No	M0	N0	T3	A97G			Normal		NO
TCGA-UZ-A9PU-01A					77	432.42.0	Nationwide Children's Hospital	TCGA-UZ-A9PU-F70553	8EFAD120-0960-4230-B74C-76A90D95226E	TCGA-UZ-A9PU	M0				22	23							397F9318-AA19-462A-AFEA-2290E0948DA6	Scheduled Follow-up Submission	Complete Remission/Response		No	YES			Right	NO		12	2	NO			No	MX	NX	T1b	A9PU		TUMOR FREE		NO	NO	Complete Remission/Response
TCGA-5P-A9K2-01A					62	432.42.0	Nationwide Children's Hospital	TCGA-5P-A9K2-F72367	805A01D9-A47E-4471-911E-93E1A476D1F0	TCGA-5P-A9K2	MX				22	3			0			Normal	CBFAF339-EF56-41D7-8388-367597021A6C	Scheduled Follow-up Submission	Complete Remission/Response	Normal	No	YES		Normal	Right	NO		12	6	NO			No	MX	NX	T1b	A9K2		TUMOR FREE	Normal	NO	NO	Complete Remission/Response
TCGA-F9-A4JJ-01A	NO	YES	YES	YES	35	266.63.0	Nationwide Children's Hospital	TCGA-F9-A4JJ-F46414	4CBEA51E-A927-4CC6-A5B1-83731E342475	TCGA-F9-A4JJ	MX	NX	T3a	Stage III	22	7	109	137	0	109			8FAD91C5-8DAD-4DAB-B167-9F6CF33FB0DD	Scheduled Follow-up Submission		Low	No	YES			Left	NO		12	8	YES			No	MX	NX	T3a	A4JJ		WITH TUMOR	Elevated	NO	NO
TCGA-A4-7585-01A					67	194.67.0	Nationwide Children's Hospital	TCGA-A4-7585-F46748	B6068D41-DC42-4EAB-BF90-C5F60F8E4209	TCGA-A4-7585	M0	N0	T1	Stage I	22	15			0				50A2548D-AEC9-416F-93E5-D933E2F94530	Scheduled Follow-up Submission	Complete Remission/Response		No	YES			Left	NO		12	8	NO			No	M0	N0	T3a	7585		TUMOR FREE		NO	NO	Complete Remission/Response
TCGA-A4-7585-11A					67	194.67.0	Nationwide Children's Hospital	TCGA-A4-7585-F46748	B6068D41-DC42-4EAB-BF90-C5F60F8E4209	TCGA-A4-7585	M0	N0	T1	Stage I	22	15			0				50A2548D-AEC9-416F-93E5-D933E2F94530	Scheduled Follow-up Submission	Complete Remission/Response		No	YES			Left	NO		12	8	NO			No	M0	N0	T3a	7585		TUMOR FREE		NO	NO	Complete Remission/Response
TCGA-SX-A7SN-01A					52	364.52.0	Nationwide Children's Hospital	TCGA-SX-A7SN-F62187	4ECE4AC3-B5B2-470A-8CD3-D9EA2EF843E1	TCGA-SX-A7SN	M0	NX	T1b	Stage I	22	14			0		0	Low	36D38632-0DAE-4ABD-99AB-F38C0196AC00	Scheduled Follow-up Submission	Complete Remission/Response	Low	No	YES	100		Left	NO		12	7	NO			No	M0	NX	T1b	A7SN		TUMOR FREE	Normal	NO	NO	Complete Remission/Response
TCGA-DZ-6135-01A					45	162.70.0	Nationwide Children's Hospital	TCGA-DZ-6135-F35850	52ECB332-1DBB-4AE8-BD93-C4D578CEF939	TCGA-DZ-6135					22	10			0				119298D9-48E0-4395-AD1B-C85BF06BF1F5	Scheduled Follow-up Submission			No	YES			Left	NO		12	10	NO			No	MX	NX	T1a	6135				NO	NO
TCGA-DZ-6135-11A					45	162.70.0	Nationwide Children's Hospital	TCGA-DZ-6135-F35850	52ECB332-1DBB-4AE8-BD93-C4D578CEF939	TCGA-DZ-6135					22	10			0				119298D9-48E0-4395-AD1B-C85BF06BF1F5	Scheduled Follow-up Submission			No	YES			Left	NO		12	10	NO			No	MX	NX	T1a	6135				NO	NO
TCGA-BQ-5879-01A	YES	NO	NO	NO	32	71.75.0	Nationwide Children's Hospital	TCGA-BQ-5879-F11681	484dda83-e5cf-4c6e-9d3a-138ee9131887	TCGA-BQ-5879	M0	N1	T3a	Stage III	22	13			0	591			F9D538F5-8329-4816-A963-2327A8AA6425			Normal	No	YES			Right		26	12	5		3		No	M0	N1	T3b	5879		WITH TUMOR	Normal		YES
TCGA-BQ-5879-11A	YES	NO	NO	NO	32	71.75.0	Nationwide Children's Hospital	TCGA-BQ-5879-F11681	484dda83-e5cf-4c6e-9d3a-138ee9131887	TCGA-BQ-5879	M0	N1	T3a	Stage III	22	13			0	591			F9D538F5-8329-4816-A963-2327A8AA6425			Normal	No	YES			Right		26	12	5		3		No	M0	N1	T3b	5879		WITH TUMOR	Normal		YES
TCGA-Y8-A8S0-01A					58	386.48.0	Nationwide Children's Hospital	TCGA-Y8-A8S0-F66799	3D3FB368-10EB-496D-B3D6-BC403C43FE67	TCGA-Y8-A8S0	MX				22	23			0				952745DD-E692-4063-9714-E0D8346A53DE	Scheduled Follow-up Submission	Complete Remission/Response		No	YES			Left	NO		12	10	NO			No	MX	NX	T1a	A8S0		TUMOR FREE		NO	NO	Complete Remission/Response
TCGA-Y8-A8S0-11A					58	386.48.0	Nationwide Children's Hospital	TCGA-Y8-A8S0-F66799	3D3FB368-10EB-496D-B3D6-BC403C43FE67	TCGA-Y8-A8S0	MX				22	23			0				952745DD-E692-4063-9714-E0D8346A53DE	Scheduled Follow-up Submission	Complete Remission/Response		No	YES			Left	NO		12	10	NO			No	MX	NX	T1a	A8S0		TUMOR FREE		NO	NO	Complete Remission/Response
TCGA-DZ-6134-01A					69	162.70.0	Nationwide Children's Hospital	TCGA-DZ-6134-F12718	274bc3a6-5b6f-4f08-aeef-adc5660aab08	TCGA-DZ-6134					22	6			0				D41C3935-6546-4506-8E38-AE71AADA2530				No	YES			Left			12	6				Yes	MX	NX	T1a	6134		TUMOR FREE			NO
TCGA-DZ-6134-11A					69	162.70.0	Nationwide Children's Hospital	TCGA-DZ-6134-F12718	274bc3a6-5b6f-4f08-aeef-adc5660aab08	TCGA-DZ-6134					22	6			0				D41C3935-6546-4506-8E38-AE71AADA2530				No	YES			Left			12	6				Yes	MX	NX	T1a	6134		TUMOR FREE			NO
TCGA-BQ-7051-01A					74	162.70.0	Nationwide Children's Hospital	TCGA-BQ-7051-F16739	6c55bd28-07f5-487d-90b1-80349039a166	TCGA-BQ-7051	M0	N0	T2b	Stage II	22	26			0				636A0A1B-9F33-4C2E-8ED3-08091AE9BF6A	Scheduled Follow-up Submission		Low	No	YES			Right		5	12	9		0		No	M0	N0	T2	7051		TUMOR FREE	Normal		YES
TCGA-BQ-7051-11A					74	162.70.0	Nationwide Children's Hospital	TCGA-BQ-7051-F16739	6c55bd28-07f5-487d-90b1-80349039a166	TCGA-BQ-7051	M0	N0	T2b	Stage II	22	26			0				636A0A1B-9F33-4C2E-8ED3-08091AE9BF6A	Scheduled Follow-up Submission		Low	No	YES			Right		5	12	9		0		No	M0	N0	T2	7051		TUMOR FREE	Normal		YES
TCGA-G7-6789-01A					53	162.70.0	Nationwide Children's Hospital	TCGA-G7-6789-F32226	966E2CCC-7330-4C07-8607-E35FB9093CB1	TCGA-G7-6789	MX	NX	TX		22	14			0				5C1666C7-FBBE-4AF7-A4A2-41E03CA0E8D8	Scheduled Follow-up Submission			No	YES	0		Left		4	12	5		4		No	MX	N2	T3a	6789		WITH TUMOR			YES
TCGA-B3-4103-01A					56	51.80.0	Nationwide Children's Hospital	TCGA-B3-4103-F9461	b020dda1-35d9-47d9-aada-23ada95ca33a	TCGA-B3-4103					22	24			0				C1A5C4EB-88EA-4579-87C5-36C05935ABFF			Normal	No	YES			Right			12	3				No	M0	NX	T1a	4103		TUMOR FREE	Normal		NO
TCGA-B3-4103-11A					56	51.80.0	Nationwide Children's Hospital	TCGA-B3-4103-F9461	b020dda1-35d9-47d9-aada-23ada95ca33a	TCGA-B3-4103					22	24			0				C1A5C4EB-88EA-4579-87C5-36C05935ABFF			Normal	No	YES			Right			12	3				No	M0	NX	T1a	4103		TUMOR FREE	Normal		NO
TCGA-A4-A4ZT-01A					71	281.63.0	Nationwide Children's Hospital	TCGA-A4-A4ZT-F60203	BE41B755-B957-4D6B-AACE-55D2D0E258C8	TCGA-A4-A4ZT	M0	N0	T2	Stage II	22	31			0		2		36426C9C-2A16-4E91-8C53-D5CBF5E4BC9A	Scheduled Follow-up Submission	Complete Remission/Response	Normal	No	YES	80		Left	NO		12	5	NO			No	MX	NX	T1b	A4ZT		TUMOR FREE	Normal	NO	NO	Complete Remission/Response
TCGA-A4-A4ZT-11A					71	281.63.0	Nationwide Children's Hospital	TCGA-A4-A4ZT-F60203	BE41B755-B957-4D6B-AACE-55D2D0E258C8	TCGA-A4-A4ZT	M0	N0	T2	Stage II	22	31			0		2		36426C9C-2A16-4E91-8C53-D5CBF5E4BC9A	Scheduled Follow-up Submission	Complete Remission/Response	Normal	No	YES	80		Left	NO		12	5	NO			No	MX	NX	T1b	A4ZT		TUMOR FREE	Normal	NO	NO	Complete Remission/Response
TCGA-GL-A59R-01A					79	281.63.0	Nationwide Children's Hospital	TCGA-GL-A59R-F58349	6C022493-1E74-41E1-B832-F7E77F56028E	TCGA-GL-A59R	MX			Stage III	22	7			0				86EE49DB-01E2-4ED6-A512-319ED19F54BE	Scheduled Follow-up Submission	Complete Remission/Response	Low	No	YES			Left	YES	9	12	4	NO	0		No	MX	N0	T3c	A59R		TUMOR FREE	Normal	NO	YES	Complete Remission/Response
TCGA-GL-A59R-11A					79	281.63.0	Nationwide Children's Hospital	TCGA-GL-A59R-F58349	6C022493-1E74-41E1-B832-F7E77F56028E	TCGA-GL-A59R	MX			Stage III	22	7			0				86EE49DB-01E2-4ED6-A512-319ED19F54BE	Scheduled Follow-up Submission	Complete Remission/Response	Low	No	YES			Left	YES	9	12	4	NO	0		No	MX	N0	T3c	A59R		TUMOR FREE	Normal	NO	YES	Complete Remission/Response
TCGA-G7-7501-01A	YES	NO	NO	NO	55	209.64.0	Nationwide Children's Hospital	TCGA-G7-7501-F32502	42E0ED9D-D174-4337-9DF6-40B3EA614720	TCGA-G7-7501	M0	N1	T2a	Stage III	22	16			0	110	0		3CFF2BFF-F732-4F0B-A23D-767257647F31	Scheduled Follow-up Submission		Low	No	YES	90		Left		12	12	5		7	17	No	MX	N1	T3a	7501	Post Adjuvant Therapy	WITH TUMOR	Elevated		YES
TCGA-2Z-A9JM-01A					28	432.42.0	Nationwide Children's Hospital	TCGA-2Z-A9JM-F69123	2D43084C-C0B8-4C30-9E6F-1C7890F6326E	TCGA-2Z-A9JM	M0	N0	T1a	Stage I	22	29			0				5205CED3-D728-40ED-A911-DA8C48EAA401	Scheduled Follow-up Submission		Normal	No	YES			Left	NO		12	12	NO		16	No	MX	NX	T1a	A9JM		TUMOR FREE	Normal	NO	NO
TCGA-IA-A83T-01A					80	364.52.0	Nationwide Children's Hospital			TCGA-IA-A83T					22				0				C6B9B297-DDDD-4E03-BE0E-F4BC0CF79A1E			Low	No	YES			Left			12					No	MX	NX	TX	A83T			Normal		NO
TCGA-IA-A83T-11A					80	364.52.0	Nationwide Children's Hospital			TCGA-IA-A83T					22				0				C6B9B297-DDDD-4E03-BE0E-F4BC0CF79A1E			Low	No	YES			Left			12					No	MX	NX	TX	A83T			Normal		NO
TCGA-MH-A855-01A	YES	NO			52	364.52.0	Nationwide Children's Hospital	TCGA-MH-A855-F62909	8634D789-A2A2-41A4-9BD3-F4396D9F3A73	TCGA-MH-A855	MX	NX	T2b	Stage II	22	28			0	0			E71812F3-A39E-4B31-83E0-84B3D16CFD5D	Scheduled Follow-up Submission			No	YES			Right	NO		12	7	YES			Yes, History of Prior Malignancy	MX	NX	T2b	A855		TUMOR FREE		YES	NO	Complete Remission/Response
TCGA-A4-A6HP-01A					66	325.59.0	Nationwide Children's Hospital	TCGA-A4-A6HP-F65999	17F2E008-1906-4A46-9C7C-41852DF293D8	TCGA-A4-A6HP	M0	N0	T1	Stage I	22	1			0				30399A8E-F98B-4D60-9A28-62C9612906E1	Scheduled Follow-up Submission	Complete Remission/Response	Normal	No	YES			Left	NO		12	10	NO			No	MX	NX	T1a	A6HP		TUMOR FREE	Normal	NO	NO	Complete Remission/Response
TCGA-A4-A6HP-11A					66	325.59.0	Nationwide Children's Hospital	TCGA-A4-A6HP-F65999	17F2E008-1906-4A46-9C7C-41852DF293D8	TCGA-A4-A6HP	M0	N0	T1	Stage I	22	1			0				30399A8E-F98B-4D60-9A28-62C9612906E1	Scheduled Follow-up Submission	Complete Remission/Response	Normal	No	YES			Left	NO		12	10	NO			No	MX	NX	T1a	A6HP		TUMOR FREE	Normal	NO	NO	Complete Remission/Response
TCGA-B1-A47M-01A	NO	NO	NO		79	266.63.0	Nationwide Children's Hospital	TCGA-B1-A47M-F55959	1DF67BDC-6B56-4A6F-A3E6-FD079AFA06E7	TCGA-B1-A47M	MX				22	10			0	408			2E687B7C-87FF-43CA-A658-7A084F2B2A66	Scheduled Follow-up Submission	Progressive Disease	Low	No	YES			Left	NO		12	4	YES			Yes, History of Prior Malignancy	MX	NX	T3a	A47M		WITH TUMOR	Normal	NO
TCGA-B1-A47M-11A	NO	NO	NO		79	266.63.0	Nationwide Children's Hospital	TCGA-B1-A47M-F55959	1DF67BDC-6B56-4A6F-A3E6-FD079AFA06E7	TCGA-B1-A47M	MX				22	10			0	408			2E687B7C-87FF-43CA-A658-7A084F2B2A66	Scheduled Follow-up Submission	Progressive Disease	Low	No	YES			Left	NO		12	4	YES			Yes, History of Prior Malignancy	MX	NX	T3a	A47M		WITH TUMOR	Normal	NO
TCGA-2Z-A9JJ-01A					69	432.42.0	Nationwide Children's Hospital	TCGA-2Z-A9JJ-F69207	CCC2CB3E-0250-4099-B6A6-5F5284D297A5	TCGA-2Z-A9JJ	M0	N0	T1a	Stage I	22	30			0				148E88E5-1C69-44EC-AE0C-2AA7CD85C522	Scheduled Follow-up Submission		Normal	No	YES			Right	NO		12	12	NO			Yes, History of Prior Malignancy	M0	NX	T1a	A9JJ		TUMOR FREE	Normal	NO	NO
TCGA-J7-6720-01A					42	194.67.0	Nationwide Children's Hospital	TCGA-J7-6720-F70905	0DDAFDBB-3341-4ABC-98FA-01F2A019589F	TCGA-J7-6720					22	10			0		1		C124B703-04F0-4B33-8B02-2E062C838788	Scheduled Follow-up Submission	Complete Remission/Response		No	YES			Left	NO		12	3	NO			No	M0	N0	T1	6720	Post Adjuvant Therapy	TUMOR FREE		NO	NO	Complete Remission/Response
TCGA-UZ-A9PK-01A	NO	NO	NO		71	398.47.0	Nationwide Children's Hospital	TCGA-UZ-A9PK-F70550	BB62746C-1FED-4D17-8A7D-E066B5944D7A	TCGA-UZ-A9PK	M0				22	23				3157			EFAA2555-D171-41B5-B377-B11E117A2399	Scheduled Follow-up Submission	Stable Disease		No	YES			Left	NO		12	2	YES			No	MX	NX	T1	A9PK		TUMOR FREE		NO	NO	Complete Remission/Response
TCGA-A4-8311-01A					60	246.62.0	Nationwide Children's Hospital	TCGA-A4-8311-F58971	794D0ED4-D384-4969-A4C1-0B5A31DB155F	TCGA-A4-8311	M0	N0	T1	Stage I	22	29			0				95F7699F-FFB3-4EEE-922A-245107720CD4	Scheduled Follow-up Submission	Complete Remission/Response	Normal	No	YES			Left	NO		12	4	NO			No	MX	NX	T1a	8311		TUMOR FREE	Normal	NO	NO	Complete Remission/Response
TCGA-P4-A5E6-01A					67	299.64.0	Nationwide Children's Hospital	TCGA-P4-A5E6-F71948	14CC20A6-4775-46AF-B466-51E1ED3A9DFB	TCGA-P4-A5E6	M0	N0	T1	Stage I	22	31			0				C4350125-D973-4D4A-BB25-8F4DD18C3DC7	Scheduled Follow-up Submission	Complete Remission/Response		No	YES			Left	NO	3	12	3	NO	1		No	MX	N1	T1b	A5E6		TUMOR FREE		NO	YES
TCGA-P4-A5E6-11A					67	299.64.0	Nationwide Children's Hospital	TCGA-P4-A5E6-F71948	14CC20A6-4775-46AF-B466-51E1ED3A9DFB	TCGA-P4-A5E6	M0	N0	T1	Stage I	22	31			0				C4350125-D973-4D4A-BB25-8F4DD18C3DC7	Scheduled Follow-up Submission	Complete Remission/Response		No	YES			Left	NO	3	12	3	NO	1		No	MX	N1	T1b	A5E6		TUMOR FREE		NO	YES
TCGA-G7-A8LE-01A					62	376.51.0	Nationwide Children's Hospital	TCGA-G7-A8LE-F67170	5125A256-C6A9-48F6-BAD7-D1F83DFABAEA	TCGA-G7-A8LE	MX				22	31			0		0		56CC83BF-5618-40A1-A109-797294F5C4B5	Scheduled Follow-up Submission	Complete Remission/Response	Low	No	YES	100		Left	NO		12	10	NO		40	No	MX	NX	T1a	A8LE		TUMOR FREE	Normal	NO	NO	Complete Remission/Response
TCGA-P4-AAVM-01A					69	432.42.0	Nationwide Children's Hospital	TCGA-P4-AAVM-F71955	E5EA10B5-88E9-4737-90FB-CA0ECD0EDEDB	TCGA-P4-AAVM	M0	N0	T1a	Stage I	22	31			0				A6FD392E-D109-4D9C-9990-7A02680254C9	Scheduled Follow-up Submission	Complete Remission/Response		No	YES			Left	NO		12	3	NO			No	MX	NX	T1a	AAVM		TUMOR FREE		NO	NO
TCGA-P4-AAVM-11A					69	432.42.0	Nationwide Children's Hospital	TCGA-P4-AAVM-F71955	E5EA10B5-88E9-4737-90FB-CA0ECD0EDEDB	TCGA-P4-AAVM	M0	N0	T1a	Stage I	22	31			0				A6FD392E-D109-4D9C-9990-7A02680254C9	Scheduled Follow-up Submission	Complete Remission/Response		No	YES			Left	NO		12	3	NO			No	MX	NX	T1a	AAVM		TUMOR FREE		NO	NO
TCGA-B9-A5W8-01A					50	299.64.0	Nationwide Children's Hospital	TCGA-B9-A5W8-F59402	D93AB68E-CB40-425E-9E9D-D99565C200A3	TCGA-B9-A5W8	M0	N0	T2b	Stage II	22	12			0				01355FC9-08AE-4AB4-A9A5-4A2076F88604	Scheduled Follow-up Submission	Complete Remission/Response	Normal	No	YES			Right	NO		12	5	NO			No	M0	NX	T2b	A5W8		TUMOR FREE	Normal	NO	NO	Complete Remission/Response
TCGA-HE-7130-01A						162.70.0	Nationwide Children's Hospital	TCGA-HE-7130-F19246	689846af-364f-49cc-821a-211c84418e11	TCGA-HE-7130	M0				22	28					0		A617D52E-21E2-4C13-88E1-A985165B7211	Scheduled Follow-up Submission		Low	No	YES			Right			12	11				No	M0	NX	T3	7130	Other	TUMOR FREE	Normal		NO
TCGA-B1-5398-01A					73	71.75.0	Nationwide Children's Hospital	TCGA-B1-5398-F31697	F8D16FF0-476D-4CCA-B6F2-90F810EAAB30	TCGA-B1-5398	M0	N0	T2b	Stage II	22	8			0				31F21612-46E5-4B99-BD09-5E302A350308	Scheduled Follow-up Submission		Normal	No	YES			Right			12	5				No	M0	N0	T3b	5398		TUMOR FREE	Normal		NO
TCGA-BQ-5892-01A					51	71.75.0	Nationwide Children's Hospital	TCGA-BQ-5892-F11721	f00adfcf-bd34-41ad-bab3-00582b6d1a5c	TCGA-BQ-5892	M0	N0	T1b	Stage I	22	13			0				79967905-C0F9-4411-A7FA-84A5F6AE7AEE			Normal	No	YES			Left		21	12	5		0		Yes	M0	N0	T1b	5892		TUMOR FREE	Normal		YES
TCGA-BQ-5892-11A					51	71.75.0	Nationwide Children's Hospital	TCGA-BQ-5892-F11721	f00adfcf-bd34-41ad-bab3-00582b6d1a5c	TCGA-BQ-5892	M0	N0	T1b	Stage I	22	13			0				79967905-C0F9-4411-A7FA-84A5F6AE7AEE			Normal	No	YES			Left		21	12	5		0		Yes	M0	N0	T1b	5892		TUMOR FREE	Normal		YES
TCGA-GL-A4EM-01A					61	266.63.0	Nationwide Children's Hospital	TCGA-GL-A4EM-F58332	887E711F-AC0D-4830-B864-1D68CCFD7B85	TCGA-GL-A4EM	MX				22	7			0				B5D75340-B01D-46AE-B0AA-D8D8E498881C	Scheduled Follow-up Submission			No	YES			Right	YES		12	4				No	MX	NX	T1b	A4EM		TUMOR FREE			NO
TCGA-GL-A9DD-01A					69	386.48.0	Nationwide Children's Hospital	TCGA-GL-A9DD-F71239	84A7ADCB-4541-4EAB-818E-421BFDD8EC17	TCGA-GL-A9DD					22	25			0				66A1A9EF-78BA-4078-A8AD-70B22E963989	Scheduled Follow-up Submission	Complete Remission/Response		No	YES			Right			12	3	NO		20	No	MX	NX	T1a	A9DD		TUMOR FREE	Normal	NO	NO	Complete Remission/Response
TCGA-GL-A9DD-11A					69	386.48.0	Nationwide Children's Hospital	TCGA-GL-A9DD-F71239	84A7ADCB-4541-4EAB-818E-421BFDD8EC17	TCGA-GL-A9DD					22	25			0				66A1A9EF-78BA-4078-A8AD-70B22E963989	Scheduled Follow-up Submission	Complete Remission/Response		No	YES			Right			12	3	NO		20	No	MX	NX	T1a	A9DD		TUMOR FREE	Normal	NO	NO	Complete Remission/Response
TCGA-SX-A71U-01A					57	344.54.0	Nationwide Children's Hospital	TCGA-SX-A71U-F63424	E27F1286-C0B3-469A-89C0-F9765BD538AA	TCGA-SX-A71U	M0	NX	T1a	Stage I	22	9			0		0		DF31B8AB-B334-4560-BD60-40CB427C3FB7	Scheduled Follow-up Submission	Complete Remission/Response	Normal	No	YES	100		Right	NO		12	8	NO		15	No	M0	NX	T1a	A71U		TUMOR FREE	Normal	NO	NO	Complete Remission/Response
TCGA-P4-A5E7-01A					74	299.64.0	Nationwide Children's Hospital	TCGA-P4-A5E7-F71949	9C8F0C1C-D7C5-4046-BD81-675E9644EACB	TCGA-P4-A5E7	M0	N0	T1	Stage I	22	31			0				8329A3C2-933A-4285-BAF5-15626B6EAC7C	Scheduled Follow-up Submission	Complete Remission/Response		No	YES			Left	NO		12	3	NO		24	No	MX	NX	T1b	A5E7		TUMOR FREE		NO	NO	Complete Remission/Response
TCGA-P4-A5E7-11A					74	299.64.0	Nationwide Children's Hospital	TCGA-P4-A5E7-F71949	9C8F0C1C-D7C5-4046-BD81-675E9644EACB	TCGA-P4-A5E7	M0	N0	T1	Stage I	22	31			0				8329A3C2-933A-4285-BAF5-15626B6EAC7C	Scheduled Follow-up Submission	Complete Remission/Response		No	YES			Left	NO		12	3	NO		24	No	MX	NX	T1b	A5E7		TUMOR FREE		NO	NO	Complete Remission/Response
TCGA-2Z-A9JG-01A					64	432.42.0	Nationwide Children's Hospital	TCGA-2Z-A9JG-F69205	A83BDE7C-B1C9-4E04-9B2B-AFDF8EEB0D24	TCGA-2Z-A9JG	M0	N0	TX	Stage I	22	30			0		0		D41D6B48-50FE-4AB9-96EA-01642E467FFD	Scheduled Follow-up Submission	Complete Remission/Response	Normal	No	YES			Left	NO		12	12	NO			No	MX	NX	T1a	A9JG	Post Adjuvant Therapy	TUMOR FREE	Normal	NO	NO	Complete Remission/Response
TCGA-A4-7997-01A					67	209.64.0	Nationwide Children's Hospital	TCGA-A4-7997-F66191	0753C849-8087-4A89-A89E-C9696B664983	TCGA-A4-7997	M0	N0	T1	Stage I	22	3			0				628C738B-7EFB-4B31-BF9E-E9396538990A	Scheduled Follow-up Submission			No	YES			Left	NO		12	10	NO			No	M0	NX	T1b	7997				NO	NO
TCGA-G7-A8LD-01A					71	376.51.0	Nationwide Children's Hospital			TCGA-G7-A8LD	MX				22				0				800AB38E-DD08-4EDF-A890-6C23D962D984			Low	No	YES			Left		11	12			9	28	No	MX	N1	T3a	A8LD			Normal		YES
TCGA-A4-A7UZ-01A					71	364.52.0	Nationwide Children's Hospital			TCGA-A4-A7UZ	M0				22				0				F53F7704-72E8-47EA-B378-F00FF7C80D76				No	YES			Left		20	12			14		No	MX	N1	T3a	A7UZ					YES
TCGA-Y8-A894-01A					57	376.51.0	Nationwide Children's Hospital	TCGA-Y8-A894-F66627	983C3724-2082-4FB5-8987-C7FF6B59DB92	TCGA-Y8-A894	MX				22	23			0				69D70DB1-8981-47BE-8CE1-9169643260A9	Scheduled Follow-up Submission	Complete Remission/Response		No	YES			Left	NO		12	10	NO		13	No	MX	NX	T1a	A894		TUMOR FREE		NO	NO	Complete Remission/Response
TCGA-BQ-5887-01A					54	162.70.0	Nationwide Children's Hospital	TCGA-BQ-5887-F13747	2bd09356-d66a-4087-bfdb-1d04624cf688	TCGA-BQ-5887	M0	N0	T3a	Stage III	22	11			0				808AAF2C-4706-4122-9F5C-3E38C8482EA2	Scheduled Follow-up Submission		Normal	No	YES			Right		7	12	7		0		No	M0	N0	T3a	5887		TUMOR FREE	Normal		YES
TCGA-BQ-5887-11A					54	162.70.0	Nationwide Children's Hospital	TCGA-BQ-5887-F13747	2bd09356-d66a-4087-bfdb-1d04624cf688	TCGA-BQ-5887	M0	N0	T3a	Stage III	22	11			0				808AAF2C-4706-4122-9F5C-3E38C8482EA2	Scheduled Follow-up Submission		Normal	No	YES			Right		7	12	7		0		No	M0	N0	T3a	5887		TUMOR FREE	Normal		YES
TCGA-GL-7966-01A					28	209.64.0	Nationwide Children's Hospital	TCGA-GL-7966-F30449	C47A9A44-8FDA-4E8C-BC18-B73EA0D49A19	TCGA-GL-7966					22	10			0		2		45456EC2-F353-44B6-9ABE-0DDE7BD07BC0	Scheduled Follow-up Submission			No	YES			Right			12	4				No	MX	N1	T3	7966	Post Secondary Therapy	WITH TUMOR			YES
TCGA-GL-7966-11A					28	209.64.0	Nationwide Children's Hospital	TCGA-GL-7966-F30449	C47A9A44-8FDA-4E8C-BC18-B73EA0D49A19	TCGA-GL-7966					22	10			0		2		45456EC2-F353-44B6-9ABE-0DDE7BD07BC0	Scheduled Follow-up Submission			No	YES			Right			12	4				No	MX	N1	T3	7966	Post Secondary Therapy	WITH TUMOR			YES
TCGA-2Z-A9JQ-01A	NO	NO	NO	NO	66	432.42.0	Nationwide Children's Hospital	TCGA-2Z-A9JQ-F69127	050E0B2F-65E3-462A-8EA5-B718DFC036F1	TCGA-2Z-A9JQ	M0	N0	T1a	Stage I	22	29			0	600	0		5E5334A4-2037-4A46-894A-6470CDB8F4C0	Scheduled Follow-up Submission	Complete Remission/Response	Normal	No	YES			Right	NO		12	12	YES		40	Yes, History of Prior Malignancy	MX	NX	T1a	A9JQ	Post Adjuvant Therapy	WITH TUMOR	Normal	NO	NO
TCGA-UZ-A9Q1-01A					88	432.42.0	Nationwide Children's Hospital	TCGA-UZ-A9Q1-F70554	27999054-5AB8-478B-8903-D47D60498C88	TCGA-UZ-A9Q1	M0				22	23							B804461A-1516-4189-B1A4-764BF3C87D6C	Scheduled Follow-up Submission			No	YES			Left	NO		12	2				No	MX	NX	T1b	A9Q1		TUMOR FREE		NO	NO	Complete Remission/Response
TCGA-A4-A772-01A					39	344.54.0	Nationwide Children's Hospital			TCGA-A4-A772	M0				22				0				CAC31452-2A63-4922-B047-DB15411DF781				No	YES			Right			12					No	MX	NX	T1b	A772					NO
TCGA-2Z-A9JE-01A					59	432.42.0	Nationwide Children's Hospital	TCGA-2Z-A9JE-F69204	5C1D725C-B891-4340-B9C7-BC80CD9CCF39	TCGA-2Z-A9JE	M0	N0	T1a	Stage I	22	30			0				74AD582B-B0FA-40C4-9756-93506B27657A	Scheduled Follow-up Submission	Complete Remission/Response	Normal	No	YES	100		Right	NO		12	12	NO			No	MX	NX	T1a	A9JE	Post Adjuvant Therapy	TUMOR FREE	Low	NO	NO	Complete Remission/Response
TCGA-UZ-A9PZ-01A					65	432.42.0	Nationwide Children's Hospital	TCGA-UZ-A9PZ-F70547	B991FDF4-DDC5-4BBC-85CD-A75A529EF07D	TCGA-UZ-A9PZ	M0				22	23					0		B0CE17D9-851C-4440-AA11-A15D4D54E99A	Scheduled Follow-up Submission	Complete Remission/Response		No	YES	100		Right	NO		12	2	NO			Yes, History of Prior Malignancy	MX	NX	T3a	A9PZ		TUMOR FREE			NO	Complete Remission/Response
TCGA-P4-A5E8-01A					57	299.64.0	Nationwide Children's Hospital			TCGA-P4-A5E8	M0	N1	T3	Stage III	22				0				8809BA14-50F7-455F-8341-3BEDE80FBC13				No	YES			Left		4	12			4		No	M0	N1	T2a	A5E8					YES
TCGA-P4-A5E8-11A					57	299.64.0	Nationwide Children's Hospital			TCGA-P4-A5E8	M0	N1	T3	Stage III	22				0				8809BA14-50F7-455F-8341-3BEDE80FBC13				No	YES			Left		4	12			4		No	M0	N1	T2a	A5E8					YES
TCGA-DW-7836-01A					55	194.67.0	Nationwide Children's Hospital	TCGA-DW-7836-F21894	fcf1776f-7ad4-4a04-bbfb-8a4a5da0e0ce	TCGA-DW-7836	M0	N0	T1a	Stage I	22	15			0		0		DF302836-0864-4B1F-B169-D8AB84414ECF	Scheduled Follow-up Submission		Low	No	YES	100	Normal	Right			12	2				Yes	MX	NX	T1a	7836	Other	TUMOR FREE	Normal		NO
TCGA-A4-7996-01A	NO	NO	YES	NO	61	209.64.0	Nationwide Children's Hospital	TCGA-A4-7996-F61472	D3613D7A-0EA5-491B-93EE-04938131A1FE	TCGA-A4-7996	M0	N0	T1	Stage I	22	30	493		0	493			D389D9C2-100B-4111-B02E-E7A6E266686D	Scheduled Follow-up Submission	Complete Remission/Response		No	YES			Left	NO		12	6	YES			No	MX	NX	T1a	7996		TUMOR FREE		NO	NO	Complete Remission/Response
TCGA-P4-AAVL-01A					85	432.42.0	Nationwide Children's Hospital			TCGA-P4-AAVL	M0	N0	T3a	Stage III	22				0				BC891CCD-4854-4CEF-B11B-92FE374EF784				No	YES			Left		21	12			1		No	MX	N0	T3b	AAVL					YES
TCGA-P4-AAVL-11A					85	432.42.0	Nationwide Children's Hospital			TCGA-P4-AAVL	M0	N0	T3a	Stage III	22				0				BC891CCD-4854-4CEF-B11B-92FE374EF784				No	YES			Left		21	12			1		No	MX	N0	T3b	AAVL					YES
TCGA-B9-A5W9-01A					40	299.64.0	Nationwide Children's Hospital	TCGA-B9-A5W9-F57583	6AA9302A-CDF5-4D90-929F-4613C92CF103	TCGA-B9-A5W9	M0	N0	T1	Stage I	22	17			0				E3A39DC6-7EEA-4BC4-805B-8869CAEA95E6	Scheduled Follow-up Submission		Normal	No	YES			Right	YES		12	3				No	MX	NX	T1b	A5W9			Normal		NO
TCGA-A4-8516-01A					62	246.62.0	Nationwide Children's Hospital			TCGA-A4-8516	M0	N0	T1	Stage I	22				0				BC51306D-AAF6-4F10-9DFD-A865B82EEB79			Low	No	YES			Right			12					No	MX	NX	T3a	8516			Normal		NO
TCGA-5P-A9K6-01A					64	432.42.0	Nationwide Children's Hospital			TCGA-5P-A9K6	MX				22				0			Normal	684E8802-7421-4F1E-8BC1-F2864B700856			Low	No	YES		Normal	Right			12					No	MX	NX	T1a	A9K6			Normal		NO
TCGA-A4-A5Y1-01A		NO	NO	NO	75	299.64.0	Nationwide Children's Hospital	TCGA-A4-A5Y1-F60201	77E0553C-98AF-491A-BA5C-E206696078EF	TCGA-A4-A5Y1	M0	N1	T1	Stage III	22	31			0	296			F19ADB92-5CD8-4FAC-AC6D-F6ACC424682D	Scheduled Follow-up Submission	Progressive Disease	Low	No	YES			Left	NO	1	12	5	YES	1		Yes, History of Synchronous/Bilateral Malignancy	MX	N1	T1b	A5Y1		WITH TUMOR	Normal	NO	YES	Complete Remission/Response
TCGA-A4-A5Y1-11A		NO	NO	NO	75	299.64.0	Nationwide Children's Hospital	TCGA-A4-A5Y1-F60201	77E0553C-98AF-491A-BA5C-E206696078EF	TCGA-A4-A5Y1	M0	N1	T1	Stage III	22	31			0	296			F19ADB92-5CD8-4FAC-AC6D-F6ACC424682D	Scheduled Follow-up Submission	Progressive Disease	Low	No	YES			Left	NO	1	12	5	YES	1		Yes, History of Synchronous/Bilateral Malignancy	MX	N1	T1b	A5Y1		WITH TUMOR	Normal	NO	YES	Complete Remission/Response
TCGA-B3-4104-01A					75	51.80.0	Nationwide Children's Hospital	TCGA-B3-4104-F9656	f487e9d3-8d7c-4606-a581-39d4213f1c48	TCGA-B3-4104					22	30			0				0FCB024F-2858-4670-9968-3A3E5EB8CDF0			Low	No	YES			Right			12	3				No	M0	NX	T2	4104		TUMOR FREE	Normal		NO
TCGA-B3-4104-11A					75	51.80.0	Nationwide Children's Hospital	TCGA-B3-4104-F9656	f487e9d3-8d7c-4606-a581-39d4213f1c48	TCGA-B3-4104					22	30			0				0FCB024F-2858-4670-9968-3A3E5EB8CDF0			Low	No	YES			Right			12	3				No	M0	NX	T2	4104		TUMOR FREE	Normal		NO
TCGA-SX-A7SP-01A					66	364.52.0	Nationwide Children's Hospital			TCGA-SX-A7SP	MX	N0	T1b	Stage I	22				0				2A7AF0B9-4CE2-4E45-B11A-F3F9D9DCDC31			Low	No	YES			Left			12					No	M0	N0	T1b	A7SP			Low		NO
TCGA-P4-A5ED-01A					51	299.64.0	Nationwide Children's Hospital	TCGA-P4-A5ED-F71953	74DEE30B-5FC8-44AA-B43A-1B86E6E0232D	TCGA-P4-A5ED	M0	N0	T1	Stage I	22	31			0				56E9F8C1-F029-447D-A763-F6DF8B53D3A3	Scheduled Follow-up Submission	Complete Remission/Response		No	YES			Left	NO		12	3	NO			No	MX	NX	T1a	A5ED		TUMOR FREE		NO	NO
TCGA-P4-A5ED-01B					51	299.64.0	Nationwide Children's Hospital	TCGA-P4-A5ED-F71953	74DEE30B-5FC8-44AA-B43A-1B86E6E0232D	TCGA-P4-A5ED	M0	N0	T1	Stage I	22	31			0				56E9F8C1-F029-447D-A763-F6DF8B53D3A3	Scheduled Follow-up Submission	Complete Remission/Response		No	YES			Left	NO		12	3	NO			No	MX	NX	T1a	A5ED		TUMOR FREE		NO	NO
TCGA-P4-A5ED-11A					51	299.64.0	Nationwide Children's Hospital	TCGA-P4-A5ED-F71953	74DEE30B-5FC8-44AA-B43A-1B86E6E0232D	TCGA-P4-A5ED	M0	N0	T1	Stage I	22	31			0				56E9F8C1-F029-447D-A763-F6DF8B53D3A3	Scheduled Follow-up Submission	Complete Remission/Response		No	YES			Left	NO		12	3	NO			No	MX	NX	T1a	A5ED		TUMOR FREE		NO	NO
TCGA-SX-A71W-01A					66	364.52.0	Nationwide Children's Hospital	TCGA-SX-A71W-F63425	7146AEE2-7E45-47CB-9CED-4C0B6AD03596	TCGA-SX-A71W	M0	NX	T1b	Stage I	22	9			0		0		15F715BB-1FCB-43F9-829B-58BA1836FA1C	Scheduled Follow-up Submission	Complete Remission/Response	Normal	No	YES	100		Right	NO		12	8	NO		14	Yes, History of Prior Malignancy	M0	NX	T1b	A71W		TUMOR FREE	Normal	NO	NO	Complete Remission/Response
TCGA-5P-A9K9-01A					59	432.42.0	Nationwide Children's Hospital			TCGA-5P-A9K9	M0				22				0				A8E5AF27-2458-4911-A826-FC93686195E2			Low	No	YES		Normal	Left		10	12			5		No	MX	N2	T3a	A9K9			Elevated		YES
TCGA-Y8-A8S1-01A					61	386.48.0	Nationwide Children's Hospital	TCGA-Y8-A8S1-F66802	50CB99FF-8A5A-41CA-8244-A0A785F92232	TCGA-Y8-A8S1	MX				22	23			0				BEE0D4E7-1FB1-4FE7-9ABA-5C15E671CCB6	Scheduled Follow-up Submission	Complete Remission/Response		No	YES			Left	NO		12	10	NO			No	MX	NX	T1a	A8S1		TUMOR FREE		NO	NO	Complete Remission/Response
TCGA-Y8-A8S1-11A					61	386.48.0	Nationwide Children's Hospital	TCGA-Y8-A8S1-F66802	50CB99FF-8A5A-41CA-8244-A0A785F92232	TCGA-Y8-A8S1	MX				22	23			0				BEE0D4E7-1FB1-4FE7-9ABA-5C15E671CCB6	Scheduled Follow-up Submission	Complete Remission/Response		No	YES			Left	NO		12	10	NO			No	MX	NX	T1a	A8S1		TUMOR FREE		NO	NO	Complete Remission/Response
TCGA-BQ-5886-01A					75	71.75.0	Nationwide Children's Hospital	TCGA-BQ-5886-F11700	112f5502-c8a0-414b-86b7-70b3dfe388fd	TCGA-BQ-5886	M0	NX	T3a		22	13			0				4B6DC5FD-FF02-402D-9C45-863EDC209872			Normal	No	YES			Left			12	5				Yes	M0	NX	T3a	5886		TUMOR FREE	Normal		NO
TCGA-BQ-5886-11A					75	71.75.0	Nationwide Children's Hospital	TCGA-BQ-5886-F11700	112f5502-c8a0-414b-86b7-70b3dfe388fd	TCGA-BQ-5886	M0	NX	T3a		22	13			0				4B6DC5FD-FF02-402D-9C45-863EDC209872			Normal	No	YES			Left			12	5				Yes	M0	NX	T3a	5886		TUMOR FREE	Normal		NO
TCGA-BQ-7062-01A					64	162.70.0	Nationwide Children's Hospital	TCGA-BQ-7062-F16944	471afaf0-9d68-436c-ad53-4f6f19bf1ee5	TCGA-BQ-7062	M0	NX	T1a	Stage I	22	27			0				A0F3E862-190F-4834-A466-9065027A36AC	Scheduled Follow-up Submission		Low	No	YES			Left			12	9				No	M0	NX	T1a	7062		TUMOR FREE	Normal		NO
TCGA-BQ-7062-11A					64	162.70.0	Nationwide Children's Hospital	TCGA-BQ-7062-F16944	471afaf0-9d68-436c-ad53-4f6f19bf1ee5	TCGA-BQ-7062	M0	NX	T1a	Stage I	22	27			0				A0F3E862-190F-4834-A466-9065027A36AC	Scheduled Follow-up Submission		Low	No	YES			Left			12	9				No	M0	NX	T1a	7062		TUMOR FREE	Normal		NO
TCGA-Y8-A895-01A					74	376.51.0	Nationwide Children's Hospital	TCGA-Y8-A895-F66613	61EDE4A8-64B0-4A4A-B703-C3045D9873AF	TCGA-Y8-A895	MX				22	23			0				9AD816AE-1C36-42E8-B38F-58C059D51A6B	Scheduled Follow-up Submission	Complete Remission/Response		No	YES			Right	NO		12	10	NO			Yes, History of Prior Malignancy	MX	NX	T1b	A895		TUMOR FREE		NO	NO	Complete Remission/Response
TCGA-A4-A48D-01A					84	266.63.0	Nationwide Children's Hospital	TCGA-A4-A48D-F60202	D51D3B85-BD6B-410A-9416-40EA3071E1B8	TCGA-A4-A48D	M0	N0	T1	Stage I	22	31			0		2		7990DD32-4110-46FC-A3AA-98CAC16507F9	Scheduled Follow-up Submission	Complete Remission/Response		No	YES	80		Right	NO		12	5	NO		20	No	MX	NX	T1b	A48D		TUMOR FREE		NO	NO	Complete Remission/Response
TCGA-IZ-8196-01A					50	246.62.0	Nationwide Children's Hospital	TCGA-IZ-8196-F55313	4C83D265-9C44-4299-A6E0-D45F9C639334	TCGA-IZ-8196	MX	NX	T1a	Stage I	22	3			0				0B781B84-3F65-4D44-8527-FB12A8D4B2EC	Scheduled Follow-up Submission	Complete Remission/Response		No	YES			Right	NO		12	1	NO			No	MX	NX	T1a	8196		TUMOR FREE		NO	NO	Complete Remission/Response
TCGA-IZ-8196-11A					50	246.62.0	Nationwide Children's Hospital	TCGA-IZ-8196-F55313	4C83D265-9C44-4299-A6E0-D45F9C639334	TCGA-IZ-8196	MX	NX	T1a	Stage I	22	3			0				0B781B84-3F65-4D44-8527-FB12A8D4B2EC	Scheduled Follow-up Submission	Complete Remission/Response		No	YES			Right	NO		12	1	NO			No	MX	NX	T1a	8196		TUMOR FREE		NO	NO	Complete Remission/Response
TCGA-MH-A55W-01A					50	281.63.0	Nationwide Children's Hospital	TCGA-MH-A55W-F57245	32EEA85F-8B98-4303-BA20-FD32C7365761	TCGA-MH-A55W	MX	NX	T1b	Stage I	22	7			0				42E06C48-B8EF-4C68-8231-C5DEF1319F38	Scheduled Follow-up Submission		Low	No	YES			Right	NO		12	3	NO			No	MX	NX	T1b	A55W			Normal	NO	NO	Complete Remission/Response
TCGA-A4-7583-01A					60	194.67.0	Nationwide Children's Hospital			TCGA-A4-7583	M0	N0	T1	Stage I	22				0				44BD9514-D0AA-491F-9902-7AB800F1C5AE			Low	No	YES			Left			12					No	M0	N0	T1	7583			Normal		NO
TCGA-UZ-A9PP-01A					60	432.42.0	Nationwide Children's Hospital	TCGA-UZ-A9PP-F70548	75AEEB8B-3F76-477F-9B92-1996E1B79423	TCGA-UZ-A9PP	M0				22	23							83C83D44-7C8B-4F5F-A4F9-6DF75DC42A7E	Scheduled Follow-up Submission	Complete Remission/Response		No	YES			Right	NO		12	2	NO			No	MX	NX	T1a	A9PP		TUMOR FREE		NO	NO	Complete Remission/Response
TCGA-A4-7286-01A					42	194.67.0	Nationwide Children's Hospital	TCGA-A4-7286-F48783	3A3C763F-C925-4AD0-B0DD-98B6F844BA70	TCGA-A4-7286	M0	N0	T1	Stage I	22	20			0				A4F1B9ED-6376-477C-8789-81DC938C8D9F	Scheduled Follow-up Submission	Complete Remission/Response	Normal	No	YES			Left	NO		12	9	NO			No		NX	T3a	7286		TUMOR FREE	Normal	NO	NO	Complete Remission/Response
TCGA-5P-A9KE-01A					70	432.42.0	Nationwide Children's Hospital	TCGA-5P-A9KE-F72063	DCD44123-D527-408B-A9F3-721D3462ACBF	TCGA-5P-A9KE	M0	N0	T1	Stage I	22	8			0				0A936A9F-E4D0-4E25-9E18-1FD1386CC1BB	Scheduled Follow-up Submission	Complete Remission/Response	Low	No	YES		Normal	Right	NO		12	4	NO		60	No	M0	NX	T1b	A9KE		TUMOR FREE	Normal	NO	NO	Complete Remission/Response
TCGA-BQ-5894-01A				NO	42	71.75.0	Nationwide Children's Hospital	TCGA-BQ-5894-F11731	b5f9265e-4229-48cc-996e-0424bea81347	TCGA-BQ-5894	M0	N1	T3a	Stage III	22	13			0				E4776863-012D-40CA-83EA-F73D382C5B3B			Normal	No	YES			Left		17	12	5		11		No	M1	N1	T3b	5894		WITH TUMOR	Normal		YES
TCGA-BQ-5894-11A				NO	42	71.75.0	Nationwide Children's Hospital	TCGA-BQ-5894-F11731	b5f9265e-4229-48cc-996e-0424bea81347	TCGA-BQ-5894	M0	N1	T3a	Stage III	22	13			0				E4776863-012D-40CA-83EA-F73D382C5B3B			Normal	No	YES			Left		17	12	5		11		No	M1	N1	T3b	5894		WITH TUMOR	Normal		YES
TCGA-B9-7268-01A					59	194.67.0	Nationwide Children's Hospital	TCGA-B9-7268-F33442	5B390E3B-1626-43B7-9CC3-7B0975FC3EC5	TCGA-B9-7268	M0	N0	T1b	Stage I	22	3			0				C8FE9FF8-6EB1-4B7B-BF87-80A5EC0E4FD6	Scheduled Follow-up Submission	Complete Remission/Response	Low	No	YES			Left	NO		12	7	NO		3	No	M0	N0	T2	7268		TUMOR FREE	Normal	NO	NO	Complete Remission/Response
TCGA-SX-A7SO-01A					64	364.52.0	Nationwide Children's Hospital	TCGA-SX-A7SO-F63426	A2EE2B85-CBA5-49CF-8B3E-A312241A3015	TCGA-SX-A7SO	M0	NX	T1b	Stage I	22	9			0		0		A36BC4B8-52DE-4EFC-B801-81E1E5A2CFFA	Scheduled Follow-up Submission	Complete Remission/Response	Low	No	YES	100		Left	NO		12	8	NO			Yes, History of Synchronous/Bilateral Malignancy	M0	NX	T1b	A7SO		TUMOR FREE	Low	NO	NO	Complete Remission/Response
TCGA-AL-3471-01A	NO	NO			74	51.80.0	Nationwide Children's Hospital	TCGA-AL-3471-F4270	e8f44c5e-70e5-456f-a148-5252b35e7156	TCGA-AL-3471	M0	N0	T1b	Stage I	22	15			0				ED07385E-BBF1-499E-9AAE-C581B578DA9D				No	YES			Right			12	11				No	M0	NX	T1b	3471		TUMOR FREE			NO
TCGA-G7-6796-01A					58	162.70.0	Nationwide Children's Hospital	TCGA-G7-6796-F32235	6F08D8B5-BBC6-47CF-BF1C-77DBEE485021	TCGA-G7-6796	M0	N0	T1a	Stage I	22	12			0		0		38A1C96F-D76B-4281-95DB-4F6586C9BE53	Scheduled Follow-up Submission		Normal	No	YES	90		Left			12	5				No	MX	NX	T1a	6796	Post Adjuvant Therapy	TUMOR FREE	Normal		NO
TCGA-2Z-A9JP-01A					63	432.42.0	Nationwide Children's Hospital	TCGA-2Z-A9JP-F69211	0BC79498-D6AF-4934-9F10-1EFBFFA3D188	TCGA-2Z-A9JP	M0	N0	T1a	Stage I	22	30			0		0		2A57CF58-7770-4A5E-A249-4B7AF237B64B	Scheduled Follow-up Submission	Complete Remission/Response	Normal	No	YES			Left	NO		12	12	NO			No	MX	NX	T1a	A9JP	Post Adjuvant Therapy	TUMOR FREE	Normal	NO	NO	Complete Remission/Response
TCGA-5P-A9KC-01A					51	432.42.0	Nationwide Children's Hospital			TCGA-5P-A9KC	MX				22				0			Normal	1CCB7C0A-47CC-4557-AA7D-7ED8DB1B036D			Low	No	YES			Left			12					No	MX	NX	T1b	A9KC			Elevated		NO
TCGA-2Z-A9JD-01A					66	432.42.0	Nationwide Children's Hospital	TCGA-2Z-A9JD-F69119	2AB88AC3-F59E-4B42-BF16-0653406B0DAC	TCGA-2Z-A9JD	M0	NX	T1a	Stage I	22	29			0				615AFA58-F20D-4EA4-879A-2BC42CA7D270	Scheduled Follow-up Submission		Normal	No	YES			Right	YES		12	12			40	Yes, History of Prior Malignancy	MX	NX	T1a	A9JD			Normal		NO
TCGA-AL-3472-01A	NO	NO			57	51.80.0	Nationwide Children's Hospital	TCGA-AL-3472-F4272	0c80c625-a741-405a-99f6-1d3e16defe77	TCGA-AL-3472	M0	N0	T2	Stage II	22	15			0				BD9E6B48-66C7-4E43-A61D-BB9DEF4C0B80			Normal	No	YES			Left			12	11			8	No	M0	N0	T2	3472		TUMOR FREE	Normal		NO
TCGA-A4-7734-01A					53	194.67.0	Nationwide Children's Hospital			TCGA-A4-7734	M0	N0	T1	Stage I	22				0				233C41CB-49F7-43E7-9FC6-490894A9A03E				No	YES			Right			12					Yes	MX	NX	T1a	7734					NO
TCGA-2Z-A9JI-01A					38	432.42.0	Nationwide Children's Hospital	TCGA-2Z-A9JI-F69120	8F355771-77E5-42CC-93C1-8CB54C20F726	TCGA-2Z-A9JI	M0	N0	T1b	Stage I	22	29			0		0		687188C9-E7A7-40B7-8892-468BC4704D61	Scheduled Follow-up Submission	Complete Remission/Response	Normal	No	YES			Left	NO		12	12	NO		23	No	MX	NX	T3a	A9JI	Post Adjuvant Therapy	TUMOR FREE	Normal	NO	NO	Complete Remission/Response
TCGA-HE-7128-01A						162.70.0	Nationwide Children's Hospital	TCGA-HE-7128-F19244	1c1deed8-c451-4a0d-be2c-76816ef48263	TCGA-HE-7128	MX				22	17							623121CD-1E6B-47A7-BC2F-205F4E1A2C7E	Scheduled Follow-up Submission			No	YES			Left			12	11				No	MX	NX	T1	7128		TUMOR FREE			NO
TCGA-DZ-6131-01A					31	162.70.0	Nationwide Children's Hospital	TCGA-DZ-6131-F12709	a0626134-c33c-4b16-89df-a400a14dfd7b	TCGA-DZ-6131					22	6			0				6935A278-18E1-42F9-8CE7-BFEC9051E90A				No	YES			Right		1	12	6		0		No	MX	N0	T3a	6131		TUMOR FREE			YES
TCGA-DZ-6131-11A					31	162.70.0	Nationwide Children's Hospital	TCGA-DZ-6131-F12709	a0626134-c33c-4b16-89df-a400a14dfd7b	TCGA-DZ-6131					22	6			0				6935A278-18E1-42F9-8CE7-BFEC9051E90A				No	YES			Right		1	12	6		0		No	MX	N0	T3a	6131		TUMOR FREE			YES
TCGA-B1-A654-01A					43	325.59.0	Nationwide Children's Hospital	TCGA-B1-A654-F69336	793C752A-33A8-4454-8211-C5E23619EF29	TCGA-B1-A654	M0				22	5			0				A0FAFDA9-6A47-4B27-BDCB-8C38C8AB63B7	Scheduled Follow-up Submission	Complete Remission/Response		No	YES			Right	NO		12	1	NO		10	No	M0	NX	T1a	A654		TUMOR FREE		NO	NO	Complete Remission/Response
TCGA-UZ-A9PN-01A	YES	NO	NO	NO	54	398.47.0	Nationwide Children's Hospital	TCGA-UZ-A9PN-F70546	F673A8B6-C5A3-4554-AFE8-2E8A72CD1EF1	TCGA-UZ-A9PN	M0				22	23				679			5BFE7266-FD31-428D-A727-6599028B5CE3	Scheduled Follow-up Submission	Progressive Disease		No	YES			Left	NO		12	2	YES			No	MX	NX	T3	A9PN		WITH TUMOR		NO	NO	Complete Remission/Response
TCGA-SX-A7SU-01A					47	376.51.0	Nationwide Children's Hospital	TCGA-SX-A7SU-F62190	3D7CE516-98B7-4A0F-A743-4204FFCDA2CC	TCGA-SX-A7SU	M0	N0	T1	Stage I	22	14			0		0		A18EAF26-4B89-4CB8-B204-86EAC806EC4A	Scheduled Follow-up Submission	Complete Remission/Response	Normal	No	YES	100		Left	NO		12	7	NO			No	M0	NX	T1	A7SU		TUMOR FREE	Normal	NO	NO	Complete Remission/Response
TCGA-AL-A5DJ-01A					54	281.63.0	Nationwide Children's Hospital	TCGA-AL-A5DJ-F66359	CDB6669C-7DDA-4D32-82F3-075552C53A37	TCGA-AL-A5DJ	M0	N0	T1b	Stage I	22	13			0				12C88C33-8F6C-4360-9271-60B0ACB66F75	Scheduled Follow-up Submission	Progressive Disease	Low	No	YES			Left	NO		12	10				Yes, History of Prior Malignancy	MX	NX	T3a	A5DJ		WITH TUMOR	Normal		NO	Progressive Disease
TCGA-GL-7773-01A					63	194.67.0	Nationwide Children's Hospital	TCGA-GL-7773-F37930	EF446DDD-4761-4E49-924A-61665417CC2D	TCGA-GL-7773					22	6			0				03645C18-36BF-4FEB-9DCD-D9C6D7E974F3	Scheduled Follow-up Submission	Complete Remission/Response		No	YES			Right	NO		12	12	NO		34	No	MX	NX	T1a	7773		TUMOR FREE		NO	NO	Complete Remission/Response
TCGA-BQ-7045-01A					78	162.70.0	Nationwide Children's Hospital	TCGA-BQ-7045-F16718	8f307468-8e1e-4f22-855e-b45a711a073e	TCGA-BQ-7045	M0	N0	T1b	Stage I	22	26			0				25D82607-EA96-4630-BD0C-72F50DBD4A49	Scheduled Follow-up Submission		Normal	No	YES			Left			12	9		0		No	M0	N0	T1b	7045		TUMOR FREE	Normal		YES
TCGA-BQ-7045-11A					78	162.70.0	Nationwide Children's Hospital	TCGA-BQ-7045-F16718	8f307468-8e1e-4f22-855e-b45a711a073e	TCGA-BQ-7045	M0	N0	T1b	Stage I	22	26			0				25D82607-EA96-4630-BD0C-72F50DBD4A49	Scheduled Follow-up Submission		Normal	No	YES			Left			12	9		0		No	M0	N0	T1b	7045		TUMOR FREE	Normal		YES
TCGA-HE-A5NF-01A					58	281.63.0	Nationwide Children's Hospital	TCGA-HE-A5NF-F64776	52B3B58E-3734-4162-8B02-8C192082C754	TCGA-HE-A5NF	M0				22	11							7BA71F1A-7CEC-4DE9-B047-3D596ECC98CC	Scheduled Follow-up Submission	Complete Remission/Response	Normal	No	YES			Left	NO		12	9	NO			Yes, History of Synchronous/Bilateral Malignancy		NX	T1a	A5NF		TUMOR FREE	Low	NO	NO	Complete Remission/Response
TCGA-HE-A5NJ-01A					58	281.63.0	Nationwide Children's Hospital	TCGA-HE-A5NJ-F70720	5A2322A0-CF56-4CE5-BCB6-EB44579E0487	TCGA-HE-A5NJ	M0				22	2							ED506E53-0B0C-4BCE-9341-EDDDE169D8E2	Scheduled Follow-up Submission			No	YES			Right	YES		12	3			7	No	M0	NX	T1b	A5NJ					NO
TCGA-GL-A59T-01A					46	299.64.0	Nationwide Children's Hospital	TCGA-GL-A59T-F58347	59667E2D-CC64-439D-B1EC-094A8F390C06	TCGA-GL-A59T	MX				22	7			0				B9AFB2CD-6C5D-42A8-9E9A-B7F9FF6754FB	Scheduled Follow-up Submission	Complete Remission/Response	Low	No	YES			Left	NO		12	4	NO		5	No	MX	NX	T1b	A59T		TUMOR FREE	Normal	NO	NO	Complete Remission/Response
TCGA-GL-A59T-11A					46	299.64.0	Nationwide Children's Hospital	TCGA-GL-A59T-F58347	59667E2D-CC64-439D-B1EC-094A8F390C06	TCGA-GL-A59T	MX				22	7			0				B9AFB2CD-6C5D-42A8-9E9A-B7F9FF6754FB	Scheduled Follow-up Submission	Complete Remission/Response	Low	No	YES			Left	NO		12	4	NO		5	No	MX	NX	T1b	A59T		TUMOR FREE	Normal	NO	NO	Complete Remission/Response
TCGA-KV-A6GD-01A					85	325.59.0	Nationwide Children's Hospital	TCGA-KV-A6GD-F59889	CEAD8D03-8BFD-4309-9193-3D6411C9C35D	TCGA-KV-A6GD	M0	N0	T1b	Stage I	22	22			0				EB8C9C34-8BED-44F2-8940-3719FAE49474	Scheduled Follow-up Submission	Complete Remission/Response	Low	No	YES			Right	NO		12	5	NO			No	M0	NX	T1b	A6GD		TUMOR FREE	Normal	NO	NO	Complete Remission/Response
TCGA-KV-A6GD-11A					85	325.59.0	Nationwide Children's Hospital	TCGA-KV-A6GD-F59889	CEAD8D03-8BFD-4309-9193-3D6411C9C35D	TCGA-KV-A6GD	M0	N0	T1b	Stage I	22	22			0				EB8C9C34-8BED-44F2-8940-3719FAE49474	Scheduled Follow-up Submission	Complete Remission/Response	Low	No	YES			Right	NO		12	5	NO			No	M0	NX	T1b	A6GD		TUMOR FREE	Normal	NO	NO	Complete Remission/Response
TCGA-SX-A7SL-01A					74	364.52.0	Nationwide Children's Hospital	TCGA-SX-A7SL-F62186	3ED0065E-3BF5-4DDC-94BE-27286F53C44D	TCGA-SX-A7SL	M0	NX	T1a	Stage I	22	14			0		0		116037B4-8067-4C97-8D1F-66E0A197ED73	Scheduled Follow-up Submission	Complete Remission/Response	Normal	No	YES	100		Left	NO		12	7	NO		45	No	M0	NX	T1a	A7SL		TUMOR FREE	Normal	NO	NO	Complete Remission/Response
TCGA-MH-A560-01A					62	281.63.0	Nationwide Children's Hospital	TCGA-MH-A560-F56672	289A7DCF-80BB-40EB-8F3D-6E2A8C8C378F	TCGA-MH-A560	MX	N0	T1	Stage I	22	17			0				1BC862C0-46C3-4FBB-9E18-ABC3F9DD7F35	Scheduled Follow-up Submission	Complete Remission/Response	Normal	No	YES			Left	NO		12	2	NO			No	MX	NX	T1a	A560		TUMOR FREE		NO	NO	Complete Remission/Response
TCGA-2Z-A9J9-01A					77	432.42.0	Nationwide Children's Hospital	TCGA-2Z-A9J9-F69117	99F55B11-A300-431E-868D-5E3F63771D73	TCGA-2Z-A9J9	M0	N0	T1a	Stage I	22	29			0				91A3A5F7-02BB-4A45-A8B5-B31890FE8C7C	Scheduled Follow-up Submission		Low	No	YES			Left	YES		12	12				Yes, History of Prior Malignancy	MX	NX	T1a	A9J9			Normal		NO
TCGA-UZ-A9PR-01A	NO	NO	NO		84	432.42.0	Nationwide Children's Hospital	TCGA-UZ-A9PR-F70551	C9A0B19A-38E1-4883-AB6B-D9859EBB492E	TCGA-UZ-A9PR	M0				22	23				2191			BA49E1BA-90A4-4A0A-BCFC-7128F171D393	Scheduled Follow-up Submission	Stable Disease		No	YES			Left	NO		12	2	YES		28	Yes, History of Prior Malignancy	MX	NX	T1b	A9PR		TUMOR FREE		NO	NO	Complete Remission/Response
TCGA-A4-8515-01A					47	246.62.0	Nationwide Children's Hospital	TCGA-A4-8515-F57846	A9D3114F-05A0-4C7B-A780-98B33EA75F9E	TCGA-A4-8515	M0	N0	T1	Stage I	22	27			0				6F5425F8-6638-4DA9-A76E-5A67092B9334	Scheduled Follow-up Submission	Complete Remission/Response	Normal	No	YES			Right	NO		12	3	NO			No	MX	NX	T1a	8515		TUMOR FREE	Normal	NO	NO	Complete Remission/Response
TCGA-A4-8515-11A					47	246.62.0	Nationwide Children's Hospital	TCGA-A4-8515-F57846	A9D3114F-05A0-4C7B-A780-98B33EA75F9E	TCGA-A4-8515	M0	N0	T1	Stage I	22	27			0				6F5425F8-6638-4DA9-A76E-5A67092B9334	Scheduled Follow-up Submission	Complete Remission/Response	Normal	No	YES			Right	NO		12	3	NO			No	MX	NX	T1a	8515		TUMOR FREE	Normal	NO	NO	Complete Remission/Response
TCGA-AL-3467-01A	NO	NO			54	51.80.0	Nationwide Children's Hospital	TCGA-AL-3467-F4268	1c35f637-3b94-4be6-8cfb-543b079d30cc	TCGA-AL-3467	M0	N0	T1	Stage I	22	15			0				A204C936-134C-4C0B-9785-44A44D735C78			Normal	No	YES		Normal	Left			12	11				No	M0	NX	T1b	3467		TUMOR FREE	Normal		NO
TCGA-2Z-A9J3-01A					67	398.47.0	Nationwide Children's Hospital			TCGA-2Z-A9J3	M0	N0	T2	Stage II	22				0				D257D969-E58E-4D03-AD20-B2A58D99FA54			Normal	No	YES			Right			12					No	MX	NX	T2	A9J3			Normal		NO
TCGA-5P-A9JU-01A					81	432.42.0	Nationwide Children's Hospital	TCGA-5P-A9JU-F68877	6FFB6197-98C7-4AC3-ABFE-467C9A3E0914	TCGA-5P-A9JU	M0	NX	T3		22	23			0				A6DB0D4B-CBA0-4B3E-8B0B-D7477F3EF518	Scheduled Follow-up Submission		Low	No	YES	10	Elevated	Left	NO		12	12	NO		6	Yes, History of Prior Malignancy	M0	N0	T3a	A9JU		TUMOR FREE	Normal	NO	NO	Complete Remission/Response
TCGA-B9-5156-01A					51	71.75.0	Nationwide Children's Hospital	TCGA-B9-5156-F3447	cbfde861-dfd6-4073-9f13-692dd75d5c9b	TCGA-B9-5156	M0	N0	T1a	Stage I	22	17			0				20CBBEBC-6B4B-475F-BC76-D7215036D237			Normal	No	YES		Elevated	Left			12	11				No		NX	T1a	5156		TUMOR FREE	Normal		NO
TCGA-KV-A74V-01A					40	344.54.0	Nationwide Children's Hospital	TCGA-KV-A74V-F69162	0C684537-9401-4284-B495-3BCAF3D8E08C	TCGA-KV-A74V	M0	N0	T1a	Stage I	22	30			0				F27CC0A1-BE31-4535-BBB2-D57D053BE5E8	Scheduled Follow-up Submission	Complete Remission/Response	Normal	No	YES			Right	NO		12	12	NO			No	M0	N0	T1a	A74V		TUMOR FREE	Normal	NO	NO	Complete Remission/Response
TCGA-KV-A74V-11A					40	344.54.0	Nationwide Children's Hospital	TCGA-KV-A74V-F69162	0C684537-9401-4284-B495-3BCAF3D8E08C	TCGA-KV-A74V	M0	N0	T1a	Stage I	22	30			0				F27CC0A1-BE31-4535-BBB2-D57D053BE5E8	Scheduled Follow-up Submission	Complete Remission/Response	Normal	No	YES			Right	NO		12	12	NO			No	M0	N0	T1a	A74V		TUMOR FREE	Normal	NO	NO	Complete Remission/Response
TCGA-UZ-A9PL-01A					59	398.47.0	Nationwide Children's Hospital	TCGA-UZ-A9PL-F70542	216319FB-6DFD-4D4A-BB2B-46EBAE2C718D	TCGA-UZ-A9PL	M0				22	23					0		A7294E02-26A6-425D-A5B9-DEB2D7422AA3	Scheduled Follow-up Submission	Complete Remission/Response		No	YES	100		Left	NO		12	2	NO			No	MX	NX	T2	A9PL		TUMOR FREE		NO	NO	Complete Remission/Response
TCGA-BQ-5876-01A	NO	NO	NO	NO	75	71.75.0	Nationwide Children's Hospital	TCGA-BQ-5876-F11663	5f1c8857-9b5a-485e-87e9-0fbd9e6f56a6	TCGA-BQ-5876	M0	NX	T1a	Stage I	22	13			0				EEBE97FC-A1A7-4AD1-9CDA-A9149EE6BDFA			Low	No	YES			Right			12	5				No	M0	NX	T1a	5876		TUMOR FREE	Normal		NO
TCGA-BQ-5876-11A	NO	NO	NO	NO	75	71.75.0	Nationwide Children's Hospital	TCGA-BQ-5876-F11663	5f1c8857-9b5a-485e-87e9-0fbd9e6f56a6	TCGA-BQ-5876	M0	NX	T1a	Stage I	22	13			0				EEBE97FC-A1A7-4AD1-9CDA-A9149EE6BDFA			Low	No	YES			Right			12	5				No	M0	NX	T1a	5876		TUMOR FREE	Normal		NO
TCGA-BQ-7049-01A					45	162.70.0	Nationwide Children's Hospital	TCGA-BQ-7049-F16732	6bba727f-4a22-4262-8ec6-e1757b8dcb31	TCGA-BQ-7049	M0	NX	T1a	Stage I	22	26			0				5B07A959-9B68-47BA-A5AB-5268783DCDCD	Scheduled Follow-up Submission		Low	No	YES			Right			12	9				Yes	M0	NX	T1a	7049		TUMOR FREE	Normal		NO
TCGA-BQ-7049-11A					45	162.70.0	Nationwide Children's Hospital	TCGA-BQ-7049-F16732	6bba727f-4a22-4262-8ec6-e1757b8dcb31	TCGA-BQ-7049	M0	NX	T1a	Stage I	22	26			0				5B07A959-9B68-47BA-A5AB-5268783DCDCD	Scheduled Follow-up Submission		Low	No	YES			Right			12	9				Yes	M0	NX	T1a	7049		TUMOR FREE	Normal		NO
TCGA-DW-7842-01A					52	194.67.0	Nationwide Children's Hospital	TCGA-DW-7842-F21840	8799e264-48e0-414f-a1fa-697c6d985206	TCGA-DW-7842	M0	N0	T1a	Stage I	22	17			0		1		FE253094-A57A-4EFD-B3F1-DDE8B9CC7833	Scheduled Follow-up Submission		Low	No	YES	90	Normal	Left			12	2				Yes	MX	NX	T1a	7842	Other	WITH TUMOR	Normal		NO
TCGA-GL-A9DE-01A					74	386.48.0	Nationwide Children's Hospital	TCGA-GL-A9DE-F71242	35BB9922-D88A-4974-B44B-74A08A7D4E55	TCGA-GL-A9DE					22	23			0				762C520B-3E1B-46FE-8506-5D9CD3FE6ED3	Scheduled Follow-up Submission	Complete Remission/Response	Normal	No	YES			Right	NO		12	3	NO			No	MX	NX	T1b	A9DE		TUMOR FREE	Normal	NO	NO	Complete Remission/Response
TCGA-GL-A9DE-11A					74	386.48.0	Nationwide Children's Hospital	TCGA-GL-A9DE-F71242	35BB9922-D88A-4974-B44B-74A08A7D4E55	TCGA-GL-A9DE					22	23			0				762C520B-3E1B-46FE-8506-5D9CD3FE6ED3	Scheduled Follow-up Submission	Complete Remission/Response	Normal	No	YES			Right	NO		12	3	NO			No	MX	NX	T1b	A9DE		TUMOR FREE	Normal	NO	NO	Complete Remission/Response
TCGA-A4-7828-01A					74	194.67.0	Nationwide Children's Hospital	TCGA-A4-7828-F66190	C53292B4-FF6B-4AD1-85D6-1601D5966483	TCGA-A4-7828	M0	N0	T1	Stage I	22	3			0				9C31D543-88AF-4350-9F58-3F471825D3A0	Scheduled Follow-up Submission	Complete Remission/Response	Low	No	YES			Left	NO		12	10	NO			No	M0	NX	T1a	7828		TUMOR FREE	Normal	NO	NO	Complete Remission/Response
TCGA-BQ-7048-01A	NO	NO		NO	64	162.70.0	Nationwide Children's Hospital	TCGA-BQ-7048-F16724	d24dd042-4527-424b-98e3-a65cd5e8ba97	TCGA-BQ-7048	M0	N0	T3a	Stage III	22	26			0	1062			BD220BD8-26FC-44E1-9F44-18D15FDF5076	Additional New Tumor Event		Low	No	YES			Left		11	12	9		0		No	M0	N0	T3a	7048		WITH TUMOR	Normal		YES
TCGA-BQ-7048-11A	NO	NO		NO	64	162.70.0	Nationwide Children's Hospital	TCGA-BQ-7048-F16724	d24dd042-4527-424b-98e3-a65cd5e8ba97	TCGA-BQ-7048	M0	N0	T3a	Stage III	22	26			0	1062			BD220BD8-26FC-44E1-9F44-18D15FDF5076	Additional New Tumor Event		Low	No	YES			Left		11	12	9		0		No	M0	N0	T3a	7048		WITH TUMOR	Normal		YES
TCGA-2Z-A9J1-01A					71	398.47.0	Nationwide Children's Hospital	TCGA-2Z-A9J1-F69179	192F85E9-A6AA-4BBA-B5F9-0909FD8148C2	TCGA-2Z-A9J1	M0	N0	T1a	Stage I	22	30			0		0		923CA1A6-BC8F-4179-95E8-DA7BE3F93432	Scheduled Follow-up Submission	Complete Remission/Response	Normal	No	YES			Left	NO		12	12	NO			No	MX	N0	T1a	A9J1	Post Adjuvant Therapy	TUMOR FREE	Normal	NO	NO	Complete Remission/Response
TCGA-A4-A5Y0-01A					61	325.59.0	Nationwide Children's Hospital	TCGA-A4-A5Y0-F63157	4259019D-519E-4770-A6AA-C95193466C0D	TCGA-A4-A5Y0	M0	N0	T1	Stage I	22	31			0				6EFAE642-71F4-4B8D-8189-609839AB5E1D	Scheduled Follow-up Submission	Complete Remission/Response	Normal	No	YES			Left	NO		12	7	NO		120	No	MX	NX	T1b	A5Y0		TUMOR FREE	Normal	NO	NO	Complete Remission/Response
TCGA-A4-A5Y0-11A					61	325.59.0	Nationwide Children's Hospital	TCGA-A4-A5Y0-F63157	4259019D-519E-4770-A6AA-C95193466C0D	TCGA-A4-A5Y0	M0	N0	T1	Stage I	22	31			0				6EFAE642-71F4-4B8D-8189-609839AB5E1D	Scheduled Follow-up Submission	Complete Remission/Response	Normal	No	YES			Left	NO		12	7	NO		120	No	MX	NX	T1b	A5Y0		TUMOR FREE	Normal	NO	NO	Complete Remission/Response
TCGA-B9-A8YI-01A					79	386.48.0	Nationwide Children's Hospital	TCGA-B9-A8YI-F68766	F9825C02-810C-4D37-9540-4FCAC6EBEE36	TCGA-B9-A8YI	M0	NX	T1b	Stage I	22	15			0				8A8FD0FB-D2B0-4CAC-ADBA-A91D41A16AFA	Scheduled Follow-up Submission	Complete Remission/Response	Low	No	YES		Normal	Left	NO		12	12	NO			No	MX	NX	T1b	A8YI		TUMOR FREE	Normal	NO	NO	Complete Remission/Response
TCGA-Y8-A8RY-01A					63	386.48.0	Nationwide Children's Hospital	TCGA-Y8-A8RY-F66629	BC82251F-1A8B-47A6-9FD2-DD734124E592	TCGA-Y8-A8RY	MX				22	23			0				09729211-726E-41C6-A843-6C373B6AECF9	Scheduled Follow-up Submission	Complete Remission/Response		No	YES			Left	NO		12	10	NO		30	No	MX	NX	T1b	A8RY		TUMOR FREE		NO	NO	Complete Remission/Response
TCGA-Y8-A8RY-11A					63	386.48.0	Nationwide Children's Hospital	TCGA-Y8-A8RY-F66629	BC82251F-1A8B-47A6-9FD2-DD734124E592	TCGA-Y8-A8RY	MX				22	23			0				09729211-726E-41C6-A843-6C373B6AECF9	Scheduled Follow-up Submission	Complete Remission/Response		No	YES			Left	NO		12	10	NO		30	No	MX	NX	T1b	A8RY		TUMOR FREE		NO	NO	Complete Remission/Response
TCGA-GL-A9DC-01A					66	386.48.0	Nationwide Children's Hospital	TCGA-GL-A9DC-F71238	B32DBA51-ADE5-494D-988A-66FB05E4EB0C	TCGA-GL-A9DC					22	23			0				F368F88D-0D36-46A0-9AD1-44B68EBD0F2D	Scheduled Follow-up Submission	Complete Remission/Response	Elevated	No	YES			Left	NO	16	12	3	NO	0		No	MX	N0	T1b	A9DC		TUMOR FREE	Normal	NO	YES	Complete Remission/Response
TCGA-SX-A71V-01A					80	344.54.0	Nationwide Children's Hospital	TCGA-SX-A71V-F62185	462709D3-9A5B-46C6-B6DF-F648D5A67847	TCGA-SX-A71V	M0	NX	T1a	Stage I	22	14			0		0		D0401CC5-2629-4130-8D0A-DEB40E4A560E	Scheduled Follow-up Submission	Complete Remission/Response	Normal	No	YES	100		Right	NO		12	7	NO			No	M0	NX	T1	A71V		TUMOR FREE	Normal	NO	NO	Complete Remission/Response
TCGA-P4-AAVO-01A					69	432.42.0	Nationwide Children's Hospital			TCGA-P4-AAVO	M0	N0	T1	Stage I	22				0				C94C7277-9682-48CD-A61D-215E9BF44975				No	YES			Right			12					No	MX	NX	T1b	AAVO					NO
TCGA-P4-AAVO-11A					69	432.42.0	Nationwide Children's Hospital			TCGA-P4-AAVO	M0	N0	T1	Stage I	22				0				C94C7277-9682-48CD-A61D-215E9BF44975				No	YES			Right			12					No	MX	NX	T1b	AAVO					NO
TCGA-2Z-A9J7-01A					63	398.47.0	Nationwide Children's Hospital			TCGA-2Z-A9J7	M1	N0	T2	Stage IV	22				0				2539A24F-9E60-432A-824E-B752CA182DC6			Low	No	YES			Right			12				25	No	M1	NX	T2	A9J7			Elevated		NO
TCGA-G7-6795-01A					56	162.70.0	Nationwide Children's Hospital	TCGA-G7-6795-F32237	1E8FC857-6BEE-430C-B458-E43D2ECA168B	TCGA-G7-6795	M0	N0	T1a	Stage I	22	10			0		0		D70242C5-4947-45BF-96F8-97FC32B867A6	Scheduled Follow-up Submission		Normal	No	YES	90		Left		2	12	5		0	20	No	MX	N0	T1a	6795	Post Adjuvant Therapy	TUMOR FREE	Normal		YES
TCGA-IZ-A6M8-01A					69	325.59.0	Nationwide Children's Hospital	TCGA-IZ-A6M8-F63816	77768758-9DFC-4CCE-BFC6-E113B932E4AD	TCGA-IZ-A6M8	MX	N0	T1a	Stage I	22	19			0				30F17C78-D160-4AFC-BD69-B18E705517DF	Scheduled Follow-up Submission			No	YES			Right	NO		12	8	NO		15	Yes, History of Prior Malignancy	MX	NX	T1a	A6M8		TUMOR FREE		NO	NO	Complete Remission/Response
TCGA-5P-A9K4-01A					54	432.42.0	Nationwide Children's Hospital	TCGA-5P-A9K4-F72366	B0888DA1-D194-465A-90FA-79FB577931FD	TCGA-5P-A9K4	MX				22	3			0			Normal	CA0CC951-0A80-42DE-B460-1B095B5697C1	Scheduled Follow-up Submission	Complete Remission/Response	Normal	No	YES		Normal	Left	NO		12	6	NO			No	MX	NX	T1b	A9K4		TUMOR FREE	Normal	NO	NO	Complete Remission/Response
TCGA-DZ-6132-01A					69	162.70.0	Nationwide Children's Hospital	TCGA-DZ-6132-F12711	636c26f9-c8b7-41d1-89bc-8369f0df3fe0	TCGA-DZ-6132					22	6			0				1354686D-0E18-4354-8425-6983C603AEAA				No	YES			Right			12	6				No	MX	NX	T1a	6132		TUMOR FREE			NO
TCGA-DZ-6132-11A					69	162.70.0	Nationwide Children's Hospital	TCGA-DZ-6132-F12711	636c26f9-c8b7-41d1-89bc-8369f0df3fe0	TCGA-DZ-6132					22	6			0				1354686D-0E18-4354-8425-6983C603AEAA				No	YES			Right			12	6				No	MX	NX	T1a	6132		TUMOR FREE			NO
TCGA-BQ-5893-01A	NO	YES	NO	NO	61	71.75.0	Nationwide Children's Hospital	TCGA-BQ-5893-F11728	15498a45-6a0f-4073-a015-3db43a50cb18	TCGA-BQ-5893	M1	N1	T3a	Stage IV	22	13			0	188			252D4D32-29F6-4D8C-A0B2-BAC9E67BC7E8			Normal	No	YES		Elevated	Left		30	12	5		30		No	M1	N1	T3a	5893		WITH TUMOR	Normal		YES
TCGA-BQ-5893-11A	NO	YES	NO	NO	61	71.75.0	Nationwide Children's Hospital	TCGA-BQ-5893-F11728	15498a45-6a0f-4073-a015-3db43a50cb18	TCGA-BQ-5893	M1	N1	T3a	Stage IV	22	13			0	188			252D4D32-29F6-4D8C-A0B2-BAC9E67BC7E8			Normal	No	YES		Elevated	Left		30	12	5		30		No	M1	N1	T3a	5893		WITH TUMOR	Normal		YES
TCGA-Q2-A5QZ-01A	NO	NO		YES	61	299.64.0	Nationwide Children's Hospital	TCGA-Q2-A5QZ-F56899	7CC3477A-BB46-4D5A-AAE6-323925EB3308	TCGA-Q2-A5QZ	MX	NX	T3a		22	25		412	0	412	0		78DC6AA5-15D0-4C01-960B-92A3766CD766	Scheduled Follow-up Submission		Low	No	YES	100		Right	NO		12	2	YES		15	No	MX	NX	T3a	A5QZ	Post Adjuvant Therapy		Normal	NO	NO	Complete Remission/Response
TCGA-5P-A9JW-01A					64	432.42.0	Nationwide Children's Hospital			TCGA-5P-A9JW	MX				22				0			Normal	81BC8300-7411-4606-B148-D268BBB1969B			Normal	No	YES			Left			12					No	MX	NX	T1a	A9JW			Normal		NO
TCGA-F9-A7Q0-01A					37	376.51.0	Nationwide Children's Hospital	TCGA-F9-A7Q0-F62655	9671932C-9582-488B-BF61-4A8FBFD2901E	TCGA-F9-A7Q0	MX	NX	T1b	Stage I	22	23			0				06268D13-EC5F-4CF6-BC9D-78A5CE8F5B03	Scheduled Follow-up Submission	Complete Remission/Response	Normal	No	YES	80	Normal	Left	NO		12	7	NO			No	M0	NX	T1b	A7Q0		TUMOR FREE	Normal		NO	Complete Remission/Response
TCGA-MH-A854-01A					62	364.52.0	Nationwide Children's Hospital	TCGA-MH-A854-F57243	247747C9-C753-44E1-BD0B-57F1A3C29F87	TCGA-MH-A854	MX	NX	T1b	Stage I	22	28			0				B5F6C508-B4A2-49DC-AEA9-6EA8950BFE0C	Scheduled Follow-up Submission		Low	No	YES			Bilateral	NO		12	7	NO		10	No	MX	NX	T1b	A854				NO	NO	Complete Remission/Response
TCGA-UZ-A9PJ-01A					78	398.47.0	Nationwide Children's Hospital	TCGA-UZ-A9PJ-F70545	02250C92-0AD1-4984-A679-B4C831EE1D61	TCGA-UZ-A9PJ	M0				22	23							A8FEAC1E-5E0D-4B23-8C0A-9811590B77DF	Scheduled Follow-up Submission			No	YES			Right	NO		12	2				No	MX	NX	T1a	A9PJ					NO	Complete Remission/Response
TCGA-BQ-7046-01A					61	162.70.0	Nationwide Children's Hospital	TCGA-BQ-7046-F16720	896de263-fe50-4fc6-aa3d-8b721a5f1d55	TCGA-BQ-7046	M0	NX	T1a	Stage I	22	26			0				92E82441-CF31-4C68-91C6-A45919D5B304	Scheduled Follow-up Submission		Low	No	YES			Left			12	9				Yes	M0	NX	T1a	7046		TUMOR FREE	Normal		NO
TCGA-BQ-7046-11A					61	162.70.0	Nationwide Children's Hospital	TCGA-BQ-7046-F16720	896de263-fe50-4fc6-aa3d-8b721a5f1d55	TCGA-BQ-7046	M0	NX	T1a	Stage I	22	26			0				92E82441-CF31-4C68-91C6-A45919D5B304	Scheduled Follow-up Submission		Low	No	YES			Left			12	9				Yes	M0	NX	T1a	7046		TUMOR FREE	Normal		NO
TCGA-AL-3468-01A	NO	NO			74	51.80.0	Nationwide Children's Hospital	TCGA-AL-3468-F8665	56d266c6-8dfd-424a-a711-461c2486b18a	TCGA-AL-3468	M0	N0	T1b	Stage I	22	18			0				F9E2AA0A-892A-4495-8144-7D9B4253A141			Low	No	YES			Right			12	2				Yes	M0	NX	T2	3468		TUMOR FREE	Normal		NO
TCGA-PJ-A5Z8-01A					60	299.64.0	Nationwide Children's Hospital	TCGA-PJ-A5Z8-F58150	AE60A2C1-8A03-441A-ADE8-D734B47F8C5C	TCGA-PJ-A5Z8	MX	NX	T1a	Stage I	22	1			0				EBEFB55C-E13D-4FAA-AD42-802E359D60D7	Scheduled Follow-up Submission	Complete Remission/Response	Low	No	YES			Right	NO		12	4	NO			Yes, History of Prior Malignancy	M0	NX	T1a	A5Z8		TUMOR FREE	Low	NO	NO	Complete Remission/Response
TCGA-UZ-A9PQ-01A		NO		YES	59	432.42.0	Nationwide Children's Hospital	TCGA-UZ-A9PQ-F70544	9A68C004-8C58-4461-BD9E-4B736199E5E4	TCGA-UZ-A9PQ	M0				22	23		2294		2288			ADAD088C-9717-4778-B4A7-17F26E6C1966	Scheduled Follow-up Submission	Progressive Disease		No	YES			Right	NO		12	2	YES	1		No	MX	N1	T2	A9PQ		WITH TUMOR		NO	YES	Complete Remission/Response
TCGA-IZ-8195-01A					82	246.62.0	Nationwide Children's Hospital	TCGA-IZ-8195-F55298	B72EEAB6-0C2F-42D1-AD0F-BDD8F955DD17	TCGA-IZ-8195	MX	NX	T2a	Stage II	22	3			0				EFA4301F-6845-4801-9AF6-15D7722479B2	Scheduled Follow-up Submission	Complete Remission/Response		No	YES			Left	NO		12	1	NO			No	MX	NX	T2a	8195		TUMOR FREE		NO	NO	Complete Remission/Response
TCGA-IZ-8195-11A					82	246.62.0	Nationwide Children's Hospital	TCGA-IZ-8195-F55298	B72EEAB6-0C2F-42D1-AD0F-BDD8F955DD17	TCGA-IZ-8195	MX	NX	T2a	Stage II	22	3			0				EFA4301F-6845-4801-9AF6-15D7722479B2	Scheduled Follow-up Submission	Complete Remission/Response		No	YES			Left	NO		12	1	NO			No	MX	NX	T2a	8195		TUMOR FREE		NO	NO	Complete Remission/Response
TCGA-KV-A6GE-01A					65	325.59.0	Nationwide Children's Hospital	TCGA-KV-A6GE-F59887	1F661C74-9795-4AD0-B39A-D07B35F4A6EB	TCGA-KV-A6GE	MX	N0	T1a	Stage I	22	22			0				A8F8AE45-A2C5-43B6-B451-891D60BD57A3	Scheduled Follow-up Submission	Complete Remission/Response	Normal	No	YES			Right	NO		12	5	NO			No	MX	NX	T1a	A6GE		TUMOR FREE	Normal	NO	NO	Complete Remission/Response
TCGA-IA-A40Y-01A					60	266.63.0	Nationwide Children's Hospital	TCGA-IA-A40Y-F46783	CEBF3B0C-138C-45FC-A8E9-6BC4DAFBEADE	TCGA-IA-A40Y	MX	N1	T3a	Stage III	22	9			0				6CA661E7-D246-4A09-9B13-9A851EA1F615	Scheduled Follow-up Submission	Complete Remission/Response	Normal	No	YES			Right	YES	7	12	9		2		No	MX	N1	T3a	A40Y			Normal		YES
TCGA-A4-8630-01A					59	246.62.0	Nationwide Children's Hospital	TCGA-A4-8630-F58970	1A3D67EB-16E6-459D-9E2C-FBDCD888BA28	TCGA-A4-8630	M0	N0	T1	Stage I	22	29			0				4873547E-FC4D-4AC6-8FC7-35D6E16EDABD	Scheduled Follow-up Submission	Complete Remission/Response	Normal	No	YES			Right	NO		12	4	NO			No	MX	NX	T1b	8630		TUMOR FREE	Normal	NO	NO	Complete Remission/Response
TCGA-EV-5903-01A					57	71.75.0	Nationwide Children's Hospital	TCGA-EV-5903-F11995	37ec390a-b5f5-4cb9-a417-8d3ef2ebeaeb	TCGA-EV-5903	M0	N0	T1a	Stage I	22	19			0		1		717BEC1C-AB2C-4B70-8BAB-4704CF211598			Normal	No	YES	90		Left			12	5				No	M0	NX	T1a	5903	Other	TUMOR FREE	Normal		NO
TCGA-B1-A657-01A					54	325.59.0	Nationwide Children's Hospital	TCGA-B1-A657-F69339	FC605627-35C3-4CDC-9DCD-67E528509C7D	TCGA-B1-A657	M0				22	5			0				C34FE87D-000E-41AB-BF44-18A4819158B8	Scheduled Follow-up Submission	Complete Remission/Response		No	YES			Right	NO		12	1	NO			Yes, History of Synchronous/Bilateral Malignancy	M0	N0	T1b	A657		TUMOR FREE		NO	NO	Complete Remission/Response
TCGA-J7-8537-01A	NO	NO	NO		37	246.62.0	Nationwide Children's Hospital	TCGA-J7-8537-F70904	A48FB59A-0908-4100-B6F9-B1DBD1773074	TCGA-J7-8537	M0	N1	T3	Stage III	22	10			0	220			DA69C22D-63A1-4A41-AED9-F8220D645420	Scheduled Follow-up Submission	Progressive Disease		No	YES			Left	NO	2	12	3	YES	2		No	M0	N1	T3	8537		WITH TUMOR		NO	YES	Complete Remission/Response
TCGA-P4-AAVK-01A					74	432.42.0	Nationwide Children's Hospital			TCGA-P4-AAVK	M0	N1	T3a	Stage III	22				0				A9AE8783-E144-4C18-BF4D-8AD650D2C47E				No	YES			Right		7	12			5		No	MX	N1	T3a	AAVK					YES
TCGA-P4-AAVK-11A					74	432.42.0	Nationwide Children's Hospital			TCGA-P4-AAVK	M0	N1	T3a	Stage III	22				0				A9AE8783-E144-4C18-BF4D-8AD650D2C47E				No	YES			Right		7	12			5		No	MX	N1	T3a	AAVK					YES
TCGA-2Z-A9JS-01A					74	432.42.0	Nationwide Children's Hospital			TCGA-2Z-A9JS	M0	N0	T1a	Stage I	22				0				BFBD90C7-FA23-4AA2-8E00-D6BFD65BC54B			Low	No	YES		Normal	Left			12					Yes, History of Prior Malignancy	MX	NX	T1a	A9JS			Normal		NO
[truncated: 78 more columns]
